# Supplementary material for: Methodological and Quality Flaws in the Use of Artificial Intelligence in Mental Health Research: Systematic Review
Source: JMIR Ment Health. 2023 Feb 2;10:e42045. doi: 10.2196/42045 (PMC9936371; doi:10.2196/42045)
Supplement: Multimedia Appendix 2 [file mental_v10i1e42045_app2.xlsx]

## Sheet: Data extraction results
				Objective			Data				Participants (descriptores de alto nivel)			Outcome quality				Candidate predictors			Sample Size			Missing data				Model development					Model Performance			Model Evaluation		Discussion
Title	Year	DOI	Article	ICD-11 3º level	ICD Mental Disorders Groups	Aim (develop, update, validate a model)	Accessibility (Public/Private)	Data treatment from study	Study design	Origin	Participant recruitment method	Multisite	International	Purporse of AI	Was the outcome defined (described) and used consistently in all patients (otucome and measure)?	Single or combined outcome?	Blinded outcome? (Y/N) *As outcome assessed without knowledge of the candidate predictors	Type of predictor	Reported preprocessing	Preprocessing of predictors? (categorization, normalization, etc…)	Sample Size calculation and statistical power (Y/N)	Number of participants	Nº samples with outcome	Mentions missing data?	Nº Samples with missing data	Handling of missing data	Handling method	Type of modeling (Supervised, Unsupervised, Semi, RL)	Model family	Type of model (regression, bayesian, SVM, CNNs, ……)	Feature selection	Shrinkage of predictors	Calibration	Classification/Discrimination Measures (metric: S, Sp, AUC, C-statistic, Accuracy….)	Model significance (Y/N)	Type Validation	Method for testing model	Interpretation of models (Y/N)	Comparison of models with other studies (Y/N)
A risk calculator to predict adult attention-deficit/hyperactivity disorder: Generation and external validation in three birth cohorts and one clinical sample	2019	10.1017/S2045796019000283	(Caye et al., 2019)	6A0	Neurodevelopmental disorders	Develop	Private	Cohorts	Prospective cohort	Data retrieved	Several long prospective trials for newborns or children recruited from mental health settings, pediatricians, advertisements, and school notices.	N	N	Prognosis	N	Single	Y	Mixed	Y	Standarization (Z-scores)	N	5113Â to develop the model and 6796 for testing	486 in developing dataset and 863 in testing datasets	Y	Not reported	Single imputation	Imputation by pooled regression	Supervised	Regression	Log Regression	Pre-defined	Not Reported	calibration curves	AUC	Y	Internal and external	Internal: 100 bootstrap resampling, External: Predicting test	N	Y
Comparison and predictors of treatment adherence and remission among patients with schizophrenia treated with paliperidone palmitate or atypical oral antipsychotics in community behavioral health organizations	2017	10.1186/S12888-017-1507-8	(Anderson et al., 2017)	6A2	Schizophrenia or other primary psychotic disorders	Develop	Private	Cohorts	Prospective cohort	Data retrieved	Patients undergoing treatment for schizophrenia or bipolar I disorder at CBHOs was conducted between August 2010 and November 2013	Y	N	Treatment quality	Y	Single	N	Mixed	N	Not reported	Y	Â 763	All	N	NA	NA	NA	Supervised	Regression	GLM	Reverse Engineering and Forward Simulation platform for feature selection	Not reported	Not reported	Akaike information criterion	Y	Internal	Unclear	Y	N
The Early Psychosis Screener for Internet (EPSI)-SR: Predicting 12 month psychotic conversion using machine learning	2019	10.1016/j.schres.2019.01.015	(Brodey et al., 2019)	6A2	Schizophrenia or other primary psychotic disorders	Develop	Private	Cohorts	Prospective Cohort	Data retrieved	Patients recruited from other primary studies which recruited them from health care providers, educators, or social service agencies or self-refered	N	N	Prognosis	N	Single	N	Questionnaries and scales	N	Not reported	N	182	76	Y	Not reported	Exclusion	Exclusion	Supervised	SVM	SVM	Spectral clustering Analysis reduction	Not Reported	Not reported	True Positive Fraction, False Positive Fraction, Positive Predictive Value	N	Internal	Leave-one-sample-out	N	N
Two distinct neuroanatomical subtypes of schizophrenia revealed using machine learning	2020	10.1093/brain/awaa025	(Chand et al., 2020)	6A2	Schizophrenia or other primary psychotic disorders	Develop	Private	Case-control	Case-control	Data retrieved	3 coordinates studies, only 1 reported recruitment at a specialty center. International multisite.	Y	Y	Subgroups/patterns identification	N	Single	Y	Medical image	N	Not reported	N	671	307	N	N/A	N/A	Not reported	Semi-supervised	Ensembled	HYDRA model: multiple max-margin discriminative analysis: https://doi.org/10.1016/j.neuroimage.2016.02.041, MIDAS: Regionally linear multivariate discriminative statistical mapping: https://doi.org/10.1016/j.neuroimage.2018.02.060	Not reported	Not Reported	"After calibration for site effects, region of interest volumes were adjusted for age and sex; thus, all clustering results reported here are independent of site, age and sex. This pooled healthy control-based harmonization and covariate adjustment procedure was also applied to voxel-wise volumetric maps."?	Not reported	N	Internal	Leave-one-site-out	Y	Y
Association of a Reproducible Epigenetic Risk Profile for Schizophrenia with Brain Methylation and Function	2020	10.1001/jamapsychiatry.2019.4792	(Chen et al., 2020)	6A2	Schizophrenia or other primary psychotic disorders	Develop	Public	Case-control	Case-control	Data retrieved	Supplemental content: Inclusion: Patients with schizophrenia were selected based on the International Classification of Diseases 10 (ICD10) criteria and interviewed with the Schedule for Affective Disorders and Schizophrenia-Lifetime Version (SADS-L) schedule. The control subjects were also interviewed with the initial clinical screening questions of the SADS-L and selected on the basis of not ha…	Y	Y	Biomarkers/predictors	Y	Single	Y	Genomic data	Y	Normalization (supplemental)	N	1522 for developing the model, around 700 for several external validations	767 for developing	Y	N/A	Multiple imputation	Exclusion and genetic imputation (Gimpute)	Supervised	Trees	RF (Trees)	Wilcoxon test (1st & 2nd stage) + Bonferroni (2nd stage) + 100 times bootstrapping to select P treshold for Wilcoxon test	Not Reported	NagelkerkeÂ R2	AUC	Y	Internal and External	Internal: Cross validation, External: testing	N	N
Use of machine learning to determine deviance in neuroanatomical maturity associated with future psychosis in youths at clinically high risk	2018	10.1001/jamapsychiatry.2018.1543	(Chung et al., 2018)	6A2	Schizophrenia or other primary psychotic disorders	Develop	Public & Private	Cohorts	Prospective cohort	Data retrieved	Supplemental content: PING: Children and young (3-21 y) were recruited through local postings and local outreach activities by university. Multisite 10 US cities. NAPLS: trial reference: participans referred from health care providers, educators, or social service agencies or they self-refer in response to intensive community education efforts	Y	Y	Biomarkers/predictors	Y	Single	Y	Medical image	Y	Sex differences and scanner-specific offsets were estimated per predictor and adjusted using a linear mixed model	N	953 for developing (PING dataset) and 109 for external validation (NAPLS2 data)	All	N	N/A	N/A	Not reported	Supervised	Regression	Linear regression (L2 norm)	Pre-defined	Not Reported	Not reported	MAEÂ	Y	External	External validation on secondary dataset to test the model	Y	N
Identifying a neuroanatomical signature of schizophrenia, reproducible across sites and stages, using machine learning with structured sparsity	2018	10.1111/acps.12964	(de Pierrefeu et al., 2018)	6A2	Schizophrenia or other primary psychotic disorders	Develop	Public	Comparison vs control	Not reported / Unclear	Data retrieved	Data collected from 4 different studies not reported. Multisite	Y	N	Diagnose	N	Single	Y	Medical image	Y	Neuroimaging preprocessing	N	606 (train) and 133 (test)	330 (train) and 43 (test)	N	N/A	N/A	Not reported	Supervised	Competing models	SVM, Regression (Enet) and Enet-TV?	Pre-defined	Not Reported	Not reported	Balanced accuracy, sensitivity and specificity	Y	Internal and External	INTERNAL: Nested Leave-one-site-out EXTERNAL: Testing predictions	Y	Y
A robust sparse-modeling framework for estimating schizophrenia biomarkers from fMRI	2017	10.1016/j.jneumeth.2016.11.005	(Dillon et al., 2017)	6A2	Schizophrenia or other primary psychotic disorders	Develop	Private	Comparison vs control	non-randomized Clinical Trial	Data retrieved	Recruitment from primary care sites and Healthy control subjects were recruited from the community at each of the sites through posters, brochures, newspapers, website advertisements, and institutional subject recruitment resources	N	N	Biomarkers/predictors	Y	Single	Y	Medical image	Y	Neuroimaging preprocessing	N	208	92	N	N/A	N/A	Not reported	Supervised	Regression	Lasso + UMAX new model?	No	Not Reported	Not reported	Acc	N	Internal	Resubstitution	Y	N
Machine learning for predicting psychotic relapse at 2 years in schizophrenia in the national FACE-SZ cohort	2019	10.1016/j.pnpbp.2018.12.005	(Fond et al., 2019)	6A2	Schizophrenia or other primary psychotic disorders	Develop	Private	Cohorts	Prospective Cohort	Data retrieved	All subjects were referred by their general practitioner or psychiatrist. French 10 multisites	Y	N	Prognosis	Y	Single	N	Mixed	N	Not reported	N	315	125	N	N/A	N/A	Not reported	Supervised	Trees	Tree (CART)	No	Not Reported	Not reported	Acc, Sen, Spe	N	Internal	Hold-out	Y	Y
Machine learning for predicting psychotic relapse at 2 years in schizophrenia in the national FACE-SZ cohort	2019	10.1016/j.pnpbp.2018.12.005	(Fond et al., 2019)	6A2	Schizophrenia or other primary psychotic disorders	Develop	Private	Cohorts	Prospective Cohort	Data retrieved	All subjects were referred by their general practitioner or psychiatrist. French 10 multisites	Y	N	Prognosis	N	Single	Y	Mixed	N	Not reported	N	549	234	N	N/A	N/A	Not reported	Supervised	Trees	Tree (CART)	No	Not Reported	Not reported	Acc, Sen, Spe	N	Internal	Hold-out	Y	N
Development of a computerized adaptive diagnostic screening tool for psychosis	2021	10.1016/j.schres.2021.03.020	(Gibbons et al., 2021)	6A2	Schizophrenia or other primary psychotic disorders	Develop	Private	Cohorts	Cross-sectional	Own study	Participants recruited from inpatients and outpatients in clinic.	N	N	Subgroups/patterns identification	N	Combined	N	Questionnaries and scales	Y	Class imbalance weighting	N	649	598	N	N/A	N/A	Not reported	Supervised	Trees	Trees (Extra-Trees RF)	Self model (Gini Importance or Mean Decrease in Impurity (MDI))	Not Reported	Not reported	AUC	Y	Internal	Hold-out	N	N
Development of a computerized adaptive diagnostic screening tool for psychosis	2021	10.1016/j.schres.2021.03.020	(Gibbons et al., 2021)	6A2	Schizophrenia or other primary psychotic disorders	Develop	Private	Cohorts	Cross-sectional	Own study	Participants recruited from inpatients and outpatients in clinic.	N	N	Subgroups/patterns identification	N	Single	N	Questionnaries and scales	Y	Class imbalance weighting	N	598	535 Schizophrenia vs 43 schizoaffective disorder	N	N/A	N/A	Not reported	Supervised	Trees	Trees (Extra-Trees RF)	Self model (Gini Importance or Mean Decrease in Impurity (MDI))	Not Reported	Not reported	AUC	Y	Internal	Hold-out	N	N
Multisite prediction of 4-week and 52-week treatment outcomes in patients with first-episode psychosis: a machine learning approach	2016	10.1016/S2215-0366(16)30171-7	(Koutsouleris et al., 2016)	6A2	Schizophrenia or other primary psychotic disorders	Develop	Private	Comparison treatment arms	RCT	Data retrieved	Participants recruited in health sites and hospitals when diagnosed. Multisite	Y	N	Treatment quality	Y	Single	N	Mixed	Y	Standarization (Z-scores)	N	334 + 108 (external test)	110 (4th week)	Y	Not reported	Multiple imputation	Exclusion of predictors with missing values >20%, nearest neighbour-based imputation in candidate predictors < 20%	Supervised	SVM	SVM	Ranking through Outer-inner Cross Validation (Internal test)	Not Reported	Not reported	Balanced Acc, Sen, Spe, PPV, NPV, K (Cohenâ€™s kappa), Prognostic summary index (PSI)	Y	Internal and External	Internal: Leave-site-out , External: Testing predictions	Y	Y
Predicting Response to Repetitive Transcranial Magnetic Stimulation in Patients With Schizophrenia Using Structural Magnetic Resonance Imaging: A Multisite Machine Learning Analysis	2018	10.1093/schbul/sbx114	(Koutsouleris et al., 2018)	6A2	Schizophrenia or other primary psychotic disorders	Develop	Private	Comparison treatment arms	non-randomized Clinical Trial	Own study	Not reported / Unclear	N	N	Treatment quality	Y	Single	Y	Medical Image	Y	Neuroimaging preprocessing	N	92	43	N	NA	NA	NA	Supervised	Ensembled	Ensembled model of different trained linear SVM	Not reported	Not reported	Not reported	ROC, AUC	Y	Internal	Leave-one-sample-out	Y	Y
Patterns of schizophrenia symptoms: hidden structure in the PANSS questionnaire	2018	10.1038/s41398-018-0294-4	(Lefort-Besnard et al., 2018)	6A2	Schizophrenia or other primary psychotic disorders	Develop	Private	Single group	Cross-sectional	Data retrieved	Not reported / Unclear	Not reported	Not reported	Subgroups/patterns identification	Y	Single	N	Questionnaries and scales	N	Not reported	N	218	All	Y	3	Exclusion	Exclusion	Unsupervised	Statistical clustering	K-Means	No	Not Reported	Not reported	NA	N	NA	NA	N	N
Patterns of schizophrenia symptoms: hidden structure in the PANSS questionnaire	2018	10.1038/s41398-018-0294-4	(Lefort-Besnard et al., 2018)	6A2	Schizophrenia or other primary psychotic disorders	Develop	Private	Single group	Cross-sectional	Data retrieved	Not reported / Unclear	Not reported	Not reported	Subgroups/patterns identification	Y	Single	N	Questionnaries and scales	Y	Categorization	N	215	Not reported	N	N/A	N/A	Not reported	Supervised	Competing models	Regression (Ridge, Log), SVM, kNN, Trees (RF), AdaBoost	Sparse logistic regressionÂ	Not Reported	Not reported	Acc	N	Not reported	Not reported	N	N
Stratification and prediction of remission in first-episode psychosis patients: the OPTiMiSE cohort study	2019	10.1038/s41398-018-0366-5	(Martinuzzi et al., 2019)	6A2	Schizophrenia or other primary psychotic disorders	Develop	Private	Cohorts	Prospective cohort	Data retrieved	Recruited in centres and university hospitals. Mutisite. International	Y	Y	Biomarkers/predictors	Y	Single	N	Mixed	N	Not reported	N	325	223	N	N/A	N/A	Not reported	Supervised	Regression	Regresion (ENR)	No	Not Reported	Not reported	AUC	N	Internal	Cross-validation	N	N
Stratification and prediction of remission in first-episode psychosis patients: the OPTiMiSE cohort study	2019	10.1038/s41398-018-0366-5	(Martinuzzi et al., 2019)	6A2	Schizophrenia or other primary psychotic disorders	Develop	Private	Cohorts	Prospective cohort	Data retrieved	Recruited in centres and university hospitals. Mutisite. International	Y	Y	Biomarkers/predictors	N	Single	N	Mixed	N	Not reported	N	325	All	N	N/A	N/A	Not reported	Unsupervised	Statistical clustering	K-Sparse	No	Not Reported	NA	Mean shilhouette value and	N	Internal	All dataset (clusterings)	Y	Y
Multi-center MRI prediction models: Predicting sex and illness course in first episode psychosis patients	2017	10.1016/j.neuroimage.2016.07.027	(Nieuwenhuis et al., 2017)	6A2	Schizophrenia or other primary psychotic disorders	Develop	Private	Single group	Longitudinal naturalistic study	Data retrieved	from 5 international multisite.	Y	Y	Subgroups/patterns identification	Y	Single	Y	Medical image	Y	Random undersampling for imbalance classes, Neuroimaging preprocessing	N	389	133 females 256 males	N	N/A	N/A	Not reported	Supervised	SVM	SVM	Not reported	Not Reported	Not reported	PPV, NPV	Y	Internal	Leave-two-subjects-out	Y	Y
Multi-center MRI prediction models: Predicting sex and illness course in first episode psychosis patients	2017	10.1016/j.neuroimage.2016.07.027	(Nieuwenhuis et al., 2017)	6A2	Schizophrenia or other primary psychotic disorders	Develop	Private	Single group	Longitudinal naturalistic study	Data retrieved	from 5 international multisites.	Y	Y	Prognosis	N	Combined	Y	Medical image	Y	Neuroimaging preprocessing	N	141	66 remitting	N	N/A	N/A	Not reported	Supervised	SVM	SVM	Not reported	Not Reported	Not reported	PPV, NPV	Y	Internal	Leave-two-subjects-out	Y	Y
Multisite machine learning analysis provides a robust structural imaging signature of schizophrenia detectable across diverse patient populations and within individuals	2018	10.1093/schbul/sbx137	(Rozycki et al., 2018)	6A2	Schizophrenia or other primary psychotic disorders	Develop	Private	Case-control	Case-control	Data retrieved	Participants from 5 studies. Multiste International	Y	Y	Diagnose	N	Single	Y	Medical image	Y	Neuroimaging preprocessing	N	835	387	N	N/A	N/A	Not reported	Supervised	SVM	SVM	No	Y (individual predictors 10-CV performance) "A classifier was run separately for each feature type using 10-fold cross-validation. A consensus prediction was then obtained by combining the predictions of each classifier through a weighted averaging based on their cross-validated individual performances. This procedure was performed using an external 10-fold cross-validation (supplementary figure …	Not reported	Acc, AUC	N	Internal and External	INTERNAL Cross-validation and EXTERNAL Leave-one-site-out	Y	Y
Intrinsic Connectivity Network-Based Classification and Detection of Psychotic Symptoms in Youth with 22q11.2 Deletions	2017	10.1093/cercor/bhx076	(Schreiner et al., 2017)	6A2,LD44.NY	Schizophrenia or other primary psychotic disorders	Develop	Private	Case-control	Prospective cohort	Own study	Participants recruited from two ongoing longitudinal studies	Y	N	Diagnose	Y	Single	Y	Medical image	Y	Neuroimaging preprocessing	N	122	61	N	N/A	N/A	Not reported	Supervised	Regression	Regression (LASSO)	No	Not Reported	Not reported	Â accuracy, sensitivity, and specificity, number of subjects misclassified	Y	Internal and External	INTERNAL: Leave-one-subject, EXTERNAL: testing predictions	Y	Y
Intrinsic Connectivity Network-Based Classification and Detection of Psychotic Symptoms in Youth with 22q11.2 Deletions	2017	10.1093/cercor/bhx076	(Schreiner et al., 2017)	6A2,LD44.NY	Schizophrenia or other primary psychotic disorders	Develop	Private	Case-control	Prospective cohort	Own study	Participants recruited from two ongoing longitudinal studies	Y	N	Prognosis	Y	Single	Y	Medical image	Y	Neuroimaging preprocessing	N	28	8	N	N/A	N/A	Not reported	Supervised	Regression	Regression (LASSO)	No	Not Reported	Not reported	Â accuracy, sensitivity, and specificity, number of subjects misclassified	Y	Internal and External	INTERNAL: Leave-one-subject, EXTERNAL: testing predictions	Y	Y
Consistent Functional Connectivity Alterations in Schizophrenia Spectrum Disorder: A Multisite Study	2017	10.1093/schbul/sbw145	(SkÃ¥tun et al., 2017)	6A2	Schizophrenia or other primary psychotic disorders	Develop	Private	Cohorts	Prospective cohort	Data retrieved	In- and outpatients from psychiatric hospital units and Healthy controls aged 18â€“40 years were invited to participate based on a random selec tion from the Norwegian National Population Register. 3 different studies. Multisite	Y	N	Diagnose	N	Combined	Y	Medical image	Y	Neuroimaging preprocessing	N	530	182	N	N/A	N/A	Not reported	Supervised	Regression	LDA	Not reported	Not Reported	Not reported	Acc, Sen, Spe	N	External	Testing predictions	N	N
Consistent Functional Connectivity Alterations in Schizophrenia Spectrum Disorder: A Multisite Study	2017	10.1093/schbul/sbw145	(SkÃ¥tun et al., 2017)	6A2	Schizophrenia or other primary psychotic disorders	Develop	Private	Cohorts	Prospective cohort	Data retrieved	In- and outpatients from psychiatric hospital units and Healthy controls aged 18â€“40 years were invited to participate based on a random selec tion from the Norwegian National Population Register. 3 different studies.	Y	N	Subgroups/patterns identification	Y	Single	Y	Medical image	Y	Neuroimaging preprocessing	N	530	182	N	N/A	N/A	Not reported	Unsupervised	Hierarchical clustering	Hierarchical clustering	Not reported	Not Reported	NA	NA	N	NA	NA	Y	N
Using machine learning and structural neuroimaging to detect first episode psychosis: Reconsidering the evidence	2020	10.1093/schbul/sby189	(Vieira et al., 2020)	6A2	Schizophrenia or other primary psychotic disorders	Develop	Private	Case-control	Prospective cohort + case-control	Data retrieved	Participants were recruited as part as 5 independent studies carried out in multiple sites. Multisite international	Y	Y	Diagnose	N	Single	Y	Medical image	Y	Neuroimaging preprocessing, PCA reduction dimension	N	956	513	N	N/A	N/A	Not reported	Supervised	Competing models	KNN, Regression (Log), SVM, DL(Deep Neural Networks (DNN))	No	Not Reported	Not reported	Balanced Acc, Sen, Spe	Y	Internal and External	INTERNAL: Cross-validation EXTERNAL: Test predictions	Y	Y
Differences Between Schizophrenic and Normal Subjects Using Network Properties from fMRI	2018	10.1007/S10278-017-0020-4	(Y. Bae et al., 2018)	6A2	Schizophrenia or other primary psychotic disorders	Develop	Public	Case-control	Case-control	Data retrieved	Participants recruited through Conte Center for the Neuroscience of Mental Disorder (CCNMD) at Washington University School of Medicine in St. Louis	N	N	Diagnose	Y	Single	Y	Medical Image	Y	Neuroimaging preprocessing	N	75	21	Y	29	Exclusion	Exclusion	Supervised	Competing models	K-nearest neighbor, support vector machine (SVM), decision tree, Naive Bayes, and discriminant analysis (DA)	Not reported	Not reported	Not reported	Acc, sensitivity, specificity, precision	N	Internal	Cross-Validation	Y	N
Forecasting Mood in Bipolar Disorder from Smartphone Self-assessments: Hierarchical Bayesian approach	2020	10.2196/15028	(Busk et al., 2020)	6A6	Bipolar or related disorders	Develop	Private	Comparison treatment arms	RCT	Data retrieved	"All patients with a diagnosis of bipolar disorder according to ICD-10 who have been treated and discharged from The Copenhagen Clinic for Affective Disorder, Denmark in the period 2004 to January 2016 are invited to participate in the trial. [â€¦] first by mail, then by phone calls and lastly by e-mail"	Y	N	Forecasting symptons	Y	Combined	N	Questionnaries and scales	Y	Normalization, binary encoding of categorical predictors	N	84	All	Y	Not reported	Single imputation	last-observation carried forward	Supervised	Bayesian	Bayesian (Hierarchical Bayesian regression linear and ordinal)	Not reported	Not Reported	Not reported	R2, RMSE	N	Internal	Leave-all-out time-series cross-validation	Y	N
Predictive modeling for response to lithium and quetiapine in bipolar disorder	2019	10.1111/bdi.12752	(Kim et al., 2019)	6A6	Bipolar or related disorders	Develop	Private	Comparison treatment arms	RCT	Data retrieved	Not reported / Unclear	Not reported	Not reported	Biomarkers/predictors	Y	Single	N	Mixed	Y	Binary encoding of categorical variables, log-transformation of skewed distributions and winsorizing of outliers in contiuous variables	N	240 (For lithium) and 242 (for Quetiapine)	Not reported	Y	Not reported	Multiple imputation	Excluding variables with >20% missing values, imputation of the rest AFTER splitting training and test sets with missForest package (RF)	Supervised	Regression	Regression (ENR)	Elimination of correlated variables (method not reported)	Not Reported	Not reported	R2 of regression model	N	Internal	Hold-out	Y	Y
Changes in the brain structural connectome after a prospective randomized clinical trial of lithium and quetiapine treatment in youth with bipolar disorder	2021	10.1038/s41386-021-00989-5	(Lei et al., 2021)	6A6	Bipolar or related disorders	Develop	Private	Comparison treatment arms	RCT	Own study	Participants were recruited from the Cincinnati Childrenâ€™s Hospital Medical Center, the University of Cincinnati Medical Center, and the local community	N	N	Treatment quality	Y	Single	Y	Medical image	Y	Neuroimaging preprocessing	Y	100	Not reported	Y	26	Exclusion	Exclusion	Supervised	SVM	SVM	Not reported	Not Reported	Not reported	Balanced Acc, Sen, Spe	Y	Internal	Cross-validation	Y	N
Shape analysis of the cingulum, uncinate and arcuate fasciculi in patients with bipolar disorder	2017	10.1503/jpn.150291	(Sun et al., 2017)	6A6	Bipolar or related disorders	Develop	Private	Comparison vs control	Cross-sectional	Own study	"Adult inpatients and outpatients with BD type I (DSM-IV-R) were recruited from 4 university-affiliated participating centres" Multisite "We recruited healthy controls with no personal or family history of Axis I mood disorders, schizophrenia or schizoaffective disorder via media announcements and registry offices."	Y	N	Subgroups/patterns identification	N	Single	Y	Medical image	Y	Neuroimaging preprocessing	N	194	112	Y	10	Exclusion	Exclusion of samples with missing data or artifacts	Unsupervised	Manifold	Manifold learning (Isomap)	Not reported	Not Reported	NA	NA	NA	NA	NA	Y	Y
Abnormal segments of right uncinate fasciculus and left anterior thalamic radiation in major and bipolar depression	2018	10.1016/j.pnpbp.2017.09.006	(Deng et al., 2018)	6A6, 6A7	Mood episodes	Develop	Private	Cohorts	Cross-sectional	Own study	Inpatients at the Psychiatry Department of the First Affiliated Hospital of Jinan University, Guangzhou, China, from June 2014 to January 2016.	N	N	Subgroups/patterns identification	Y	Combined	Y	Medical Image	Y	Neuroimaging preprocessing	N	31 BD and 36 MDD, and 45 healthy controls	All	N	NA	NA	NA	Supervised	SVM	SVM	N	Not reported	Not reported	Acc	Y	Internal	Leave-one-sample-out	Y	Y
Implementing machine learning in bipolar diagnosis in China	2019	10.1038/s41398-019-0638-8	(Ma et al., 2019)	6A6, 6A7	Mood episodes	Develop	Private	Case-control	Case-control	Own study	MDD or BPD patients recruited in 9 health centers. Health control recruited from local flyer advertisement.	Y	N	Diagnose	N	Single	N	Questionnaries and scales	N	Not reported	N	843	255 MDD 360 BPD	N	N/A	N/A	Not reported	Supervised	Competing models	SVR,LASSO, Regression (log), LDA, RF	minimal-redundancy-maximal-relevance (mRMR) + best performance inner-10CV	Not Reported	Not reported	AUC	N	Internal	Cross-validation	N	Y
Whole-Brain Exploratory Analysis of Functional Task Response Following Erythropoietin Treatment in Mood Disorders: a Supervised Machine Learning Approach	2019	10.3389/fnins.2019.01246	(Nielsen et al., 2019)	6A6, 6A7	Mood episodes	Develop	Private	Comparison treatment arms	RCT	Data retrieved	"We recruited patients through Clinic for Affective Disorders, Department of Psychiatry, Copenhagen University Hospital, Rigshospitalet and by advisement on relevant websites. "	N	N	Treatment quality	Y	Single	Y	Medical image	Y	Neuroimaging preprocessing	N	2 datasets: 52 and 59	28 and 31	Y	3 participants	Exclusion	Exclusion	Supervised	Regression	Regression (Logistic)	Not reported	Not reported	Not reported	Accuracy and AUC	Y	Internal	Cross-validation	Y	Y
Predicting tDCS treatment outcomes of patients with major depressive disorder using automated EEG classification	2017	10.1016/j.jad.2016.10.021	(Al-Kaysi et al., 2017)	6A7	Depressive Disorders	Develop	Private	Single group	RCT	Data retrieved	Not reported / Unclear	Not reported	Not reported	Treatment quality	Y	Single	Y	Biosignal	Y	N	N	10	5 mood improvement	N	N/A	N/A	Not reported	Supervised	Competing models	SVM, LDA, DL(FNN (Feedforward Neuronal Networks))	Evaluation of different EEG channel-pairs	Not Reported	Not reported	Acc	N	Internal	Leave-one-sample-out	N	Y
Predicting tDCS treatment outcomes of patients with major depressive disorder using automated EEG classification	2017	10.1016/j.jad.2016.10.021	(Al-Kaysi et al., 2017)	6A7	Depressive Disorders	Develop	Private	Single group	RCT	Data retrieved	Not reported / Unclear	Not reported	Not reported	Treatment quality	Y	Single	Y	Biosignal	Y	N	N	10	6 cognition improvement	N	N/A	N/A	Not reported	Supervised	Competing models	SVM, LDA, DL(FNN (Feedforward Neuronal Networks))	Evaluation of different EEG channel-pairs	Not Reported	Not reported	Acc	N	Internal	Leave-one-sample-out	N	Y
Modifiable predictors of suicidal ideation during psychotherapy for late-life major depression. A machine learning approach	2021	10.1038/s41398-021-01656-5	(Alexopoulos et al., 2021)	6A7, MB26	Depressive Disorders	Develop	Private	Comparison treatment arms	RCT	Own study	Participants were solicited through advertisements and clinical referrals.	N	N	Subgroups/patterns identification	Y	Single	N	Mixed	Y	""The model was further adjusted for any observed imbalance of baseline covariates etween the two treatment groups (p?<?= 0.05)""	Y	249Â	All	N	N/A	N/A	Not reported	Unsupervised	Mixture model	Mixed models (LGMM)	No	Not Reported	NA	NA	N	NA	NA	Y	N
Modifiable predictors of suicidal ideation during psychotherapy for late-life major depression. A machine learning approach	2021	10.1038/s41398-021-01656-5	(Alexopoulos et al., 2021)	6A7, MB26	Depressive Disorders	Develop	Private	Comparison treatment arms	RCT	Own study	Participants were solicited through advertisements and clinical referrals.	N	N	Subgroups/patterns identification	Y	Single	Y	Mixed	N	Not reported	Y	249Â	76	N	N/A	N/A	Not reported	Supervised	Competing models	LASSO, Regression (Log), Trees (RF and GBM)	No	Not Reported	Not reported	AUC	Y	Internal	Cross-validation	Y	N
Detecting Depression Severity by Interpretable Representations of Motion Dynamics	2018	10.1109/FG.2018.00116	(Anis et al., 2018)	6A7	Depressive Disorders	Develop	Private	Single group	Not reported / Unclear	Data retrieved	Not reported / Unclear	Not reported	Not reported	Forecasting symptons	Y	Single	N	Video image	Y	Estimating overall Gaussian Distribution by Gaussian Mixture Model (GMM) + Fisher Vector Encoding	N	49 participants (126 samples)	56 moderate to severely depressed, 35 mildly depressed, and 35 remitted	Y	Not reported	Exclusion	Exclusion	Supervised	SVM	SVM	Min-Redundancy Max-Relevance (mRMR) algorithm	Not Reported	Not reported	Acc, Weighted Kappa K	N	Internal	Leave-one-sample-out	N	Y
Augmentation of Physician Assessments with Multi-Omics Enhances Predictability of Drug Response: A Case Study of Major Depressive Disorder	2018	10.1109/MCI.2018.2840660	(Athreya et al., 2018)	6A7	Depressive Disorders	Develop	Private	Single group	non-randomized Clinical Trial	Data retrieved	Subjects were recruited from primary and specialty care settings in and near Rochester, MN from March 2005 to May 2013.	N	N	Treatment quality	Y	Single	N	Mixed	Y	Normalizaiton, Oversampling SMOTE for imbalance	N	603 (222 men and 381 women)	Not reported	Y	319	Not reported	Not reported	Supervised	Competing models	Regression (GLM), SVM (linear and RBF) and Trees (GBMs and RF)	Recursive feature elimination (wrapper method)	Not Reported	Not reported	AUC, sensitivity, and specificity	Y	Internal	Nested Cross-validation	N	N
Augmentation of Physician Assessments with Multi-Omics Enhances Predictability of Drug Response: A Case Study of Major Depressive Disorder	2018	10.1109/MCI.2018.2840660	(Athreya et al., 2018)	6A7	Depressive Disorders	Develop	Private	Single group	non-randomized Clinical Trial	Data retrieved	Subjects were recruited from primary and specialty care settings in and near Rochester, MN from March 2005 to May 2013.	N	N	Treatment quality	Y	Single	N	Mixed	Y	Normalizaiton, Oversampling SMOTE for imbalance	N	603 (222 men and 381 women)	Not reported	Y	319	Not reported	Not reported	Supervised	Competing models	Regression (GLM), SVM (linear and RBF) and Trees (GBMs and RF)	Recursive feature elimination (wrapper method)	Not Reported	Not reported	AUC, sensitivity, and specificity	Y	Internal	Nested Cross-validation	N	N
Tracking and monitoring mood stability of patients with major depressive disorder by machine learning models using passive digital data: Prospective naturalistic multicenter study	2021	10.2196/24365	(Bai et al., 2021)	6A7	Depressive Disorders	Develop	Private	Cohorts	Prospective cohort	Own study	"All participants were recruited from outpatient clinics at 4 sites in Beijing from February 2019 to April 2020. " Multisite	Y	N	Forecasting symptons	N	Single	N	Mixed	N	Not reported	N	334	All	Y	Data from 63 patients exclude	Exclusion	Exclusion of data with high missing values	Supervised	Competing models	Regression (log), SVM, Trees (RF and decision trees), K-nearest Neighbours, Bayesian (Naive Bayes)	L1-based and Tree-based	Not Reported	Not reported	Accuracy and Recall	N	Internal	Cross-validation	Y	N
Responders to rTMS for depression show increased fronto-midline theta and theta connectivity compared to non-responders	2018	10.1016/j.brs.2017.10.015	(Bailey et al., 2018)	6A7	Depressive Disorders	Develop	Private	Comparison vs control	non-randomized Clinical Trial	Own study	Not reported / Unclear	Not reported	Not reported	Treatment quality	Y	Single	N	Mixed	Y	Standarization (Z-scores)	N	39 MDD (+20 HC)	10	N	N/A	N/A	Not reported	Supervised	SVM	SVM	No	Not Reported	Missclassification cost altered by weights of classes proportion	Sen, Spe, Balanced-Acc, F1, Permutation test	Y	Internal	Hold-out	Y	N
Prediction of repeated-dose intravenous ketamine response in major depressive disorder using the GWAS-based machine learning approach	2021	10.1016/j.jpsychires.2021.04.014	(Bao et al., 2021)	6A7	Depressive Disorders	Develop	Private	Single group	non-randomized Clinical Trial	Own study	Not reported / Unclear	Not reported	Not reported	Treatment quality	Y	Single	Y	Genomic data	Y	Categorization	N	83	35	N	N/A	N/A	Not reported	Supervised	Competing models	SVM, Trees (RF, decision trees), KNN; Log Regressions (LR12, EN),	Selection with log regression + RF	Not Reported	Not reported	Acc, Precision, Recall, AUC	Y	Internal	nested Cross-Validation	Y	N
Social inequalities contribute to racial/ethnic disparities in depressive symptomology among men who have sex with men	2021	10.1007/s00127-020-01940-7	(Barrett et al., 2021)	6A7	Depressive Disorders	Develop	Private	Cohorts	Prospective Cohort	Data retrieved	Subsample of non-Latinx White, non-Latinx Black, and Latinx MSM. Participants (gay or MSM) recruited with an HIV type 1 or risk of infection from mutiples american cities by media publicity (including the gay press), personal connections of both gay activists and early participants in the study, promotional events or offerings (e.g., raffles, medical screening), and previous clinical contacts wit…	N	N	Biomarkers/predictors	Y	Single	Y	EHR	Y	Many were categorized to binary (0 or 1)	N	1729Â	All	N	N/A	N/A	Not reported	Supervised	Trees	Trees	Not reported	Not Reported	Not reported	R2	N	Not reported	Not reported	N	N
Pretreatment and early-treatment cortical thickness is associated with SSRI treatment response in major depressive disorder	2018	10.1038/s41386-018-0122-9	(Bartlett et al., 2018)	6A7	Depressive Disorders	Develop	Private	Comparison treatment arms	RCT	Data retrieved	Participants outpatients recruited in 4 different university sites.	Y	N	Treatment quality	Y	Single	N	Mixed	Y	Harmonization in neuroimaging data	N	184	0.34	N	N/A	N/A	Not reported	Supervised	Competing models	Trees (RF) and Regression (penalized log)	Variable importance ranking in 10 repeated 5-CV	Not Reported	Not reported	Acc, Sen, Spe, AUC	N	Internal	Cross-validation	N	Y
Symptom clusters in adolescent depression and differential response to treatment: a secondary analysis of the Treatment for Adolescents with Depression Study randomised trial	2020	10.1016/S2215-0366(20)30060-2	(Bondar et al., 2020)	6A7	Depressive Disorders	Develop	Public	Comparison treatment arms	RCT	Data retrieved	Participants were recruited through referral from primary care or mental health professionals and self-referral. Advertised. Multisite	Y	N	Subgroups/patterns identification	Y	Single	N	Questionnaries and scales	Y	Re-scaling some predictors to same categories	N	439	All	Y	Not reported	Exclusion	Exclusion	Unsupervised	Hierarchical clustering	hierarchical agglomerative clustering	Not reported	Not Reported	NA	NA	N	NA	NA	Y	Y
Predicting Therapy Success and Costs for Personalized Treatment Recommendations Using Baseline Characteristics: data-Driven Analysis	2018	10.2196/10275	(Bremer et al., 2018)	6A7	Depressive Disorders	Develop	Private	Comparison treatment arms	RCT	Data retrieved	Recruitment through primary care centers, specialised and outpatients clinics. Multisite	Y	N	Treatment quality	Y	Single	N	Mixed	N	Not reported	N	350	All	Y	Not reported	Single imputation	Exclusion of variables with high missing rate, imputation by median (numeric variable) and mode (categorical variable)	Supervised	Competing models	Regression (linear and ridge), Tree (regression tree) and SVR	LASSO regression	Not Reported	Not reported	RMSE, MAE	N	Internal	Leave-one-sample-out	Y	N
Metabolic activity in subcallosal cingulate predicts response to deep brain stimulation for depression	2020	10.1038/s41386-020-0745-5	(Brown et al., 2020)	6A7	Depressive Disorders	Develop	Private	Comparison treatment arms	RCT	Data retrieved	Advertisements (self-referral) and referral from hospital. 1 site_x000D_ and community mental health clinicians and general _x000D_ practitioners.	N	N	Treatment quality	Y	Single	N	Medical image	Y	Neuroimaging preprocessing	N	22	10	Y	2	Exclusion	Exclusion	Supervised	Bayesian	Bayesian (GNB)	Pre-defined	Not Reported	Not reported	Acc, Sen, Spe	N	Internal	Leave-one-sample-out	N	N
Predicting treatment response to antidepressant medication using early changes in emotional processing	2019	10.1016/j.euroneuro.2018.11.1102	(Browning et al., 2019)	6A7	Depressive Disorders	Develop	Private	Single group	non-randomized Clinical Trial	Own study	Patients recruited from primary care site.	N	N	Treatment quality	Y	Single	N	Biosignal	N	Not reported	N	57 (internal trial) & 239 (external dataest)	22 (internal) 121(external)	Y	Not reported	Single imputation	Mean single imputation	Supervised	SVM	SVM	Higher AUC LVO trained SVM model	Not Reported	Not reported	Acc, Sen, Spe, PPV, NPV	Y	Internal and External	Leave-one-sample-out (internal) and external dataset test	Y	Y
The relation between therapy quality, therapy processes and outcomes and identifying for whom therapy quality matters in CBT and IPT for depression	2021	10.1016/j.brat.2021.103815	(Bruijniks et al., 2021)	6A7	Depressive Disorders	Develop	Private	Comparison treatment arms	RCT	Data retrieved	MDD patients recruited on Dutch specialized mental healthcare centers (multisite)	Y	N	Treatment quality	Y	Single	N	Mixed	Y	standarization of continuous variables, centering of discrete variables, transformation of non-normality distributions (log-transformation)	N	126	Not reported	Y	Supplemental: ".019% of the data was missing (of which 27.5% was missing on the outcome and .01% in the predictor data"	Multiple imputation	Imputation (MissForest package R)	Supervised	Regression	Regression (ENR)	Pre-defined	Not Reported	Not reported	adjusted R-squared	N	Internal	Hold-out	N	Y
A probabilistic framework for predicting disease dynamics: A case study of psychotic depression	2019	10.1016/j.jbi.2019.103232	(Bueno et al., 2019)	6A7	Depressive Disorders	Develop	Private	Comparison treatment arms	RCT	Data retrieved	Participants were hospitalized patients	N	N	Subgroups/patterns identification	Y	Single	N	Questionnaries and scales	Y	"the psychotic symptoms are encoded as binary random variables, while the depressive symptom (the HAM-D score) is parameterized as a conditional Gaussian distribution"	N	119	All	Y	Not reported	Single imputation	last-observation carried forward	Supervised	Markov	hidden Markov models	Not reported	Not Reported	Not reported	Fisher's test p (statistical significance in histogram counts of predicted states between responders vs non-responders)	N	NA	A Fisherâ€™s exact test was applied to compare the counts of predicted state r [response] for response and not response groups	N	N
Detection of major depressive disorder from linear and nonlinear heart rate variability features during mental task protocol	2019	10.1016/j.compbiomed.2019.103381	(Byun et al., 2019)	6A7	Depressive Disorders	Develop	Private	Comparison vs control	non-randomized Clinical Trial	Own study	Patients recruited from specialty care center.	N	N	Diagnose	N	Single	Y	Biosignal	Y	Normalization(median substraction and range in MAD)	N	78	37	N	N/A	N/A	Not reported	Supervised	SVM	SVM	SVM-RFE (backward sequential) and a statistical filter method (Mannâ€“Whitney U test)	Not Reported	Not reported	Acc, Sen, Spe, PPV, NPV, AUC	N	Internal	Leave-one-sample-out	Y	Y
Natural speech algorithm applied to baseline interview data can predict which patients will respond to psilocybin for treatment-resistant depression	2018	10.1016/j.jad.2018.01.006	(Carrillo et al., 2018)	6A7	Depressive Disorders	Develop	Private	Comparison vs control	non-randomized Clinical Trial	Own study	Not reported / Unclear	Not reported	Not reported	Treatment quality	Y	Single	Y	Text	Y	Transformation to scores (Emotional Analysis NPL tool)	N	35	17	N	N/A	N/A	Not reported	Supervised	Bayesian	Bayesian (GNB)	No	Not Reported	Not reported	Acc	N	Internal	Cross-Validation	N	N
A multivariate neuroimaging biomarker of individual outcome to transcranial magnetic stimulation in depression	2019	10.1002/hbm.24725	(Cash et al., 2019)	6A7	Depressive Disorders	Develop	Private	Comparison treatment arms	RCT	Own study	MDD participants recruited seeking from rTMS treatment	N	N	Treatment quality	Y	Single	N	Medical image	Y	Neuroimaging preprocessing	N	47 (+29 HC)	13	N	N/A	N/A	Not reported	Supervised	SVM	SVM	Pre-defined	Not Reported	Not reported	Acc, Sen, Spe, ROC, AUC	N	Internal	3 types: LVO, 12-CV, K-fold "de novo": recalculating and retrainin model each iteration	Y	Y
Exploring comorbid depression and physical health trajectories: A case-based computational modelling approach	2018	10.1111/jep.13042	(Castellani et al., 2018)	6A7	Depressive Disorders	Develop	Private	Cohorts	Prospective cohort	Data retrieved	Subjects recruited from a group of 30 randomly selected family practices, ranging from small private practices to multidisciplinary community health centres.Â	Y	N	Subgroups/patterns identification	Y	Single	N	Mixed	N	Not reported	N	239	All	Y	530	Exclusion	Exclusion	Unsupervised	Ensembled	Ensembled K-Means and SOM	No	Not Reported	NA	SOM quantization error and topographical error	NA	NA	Comparison between K-Means and SOM clustering	Y	N
Cross-trial prediction of treatment outcome in depression: A machine learning approach	2016	10.1016/S2215-0366(15)00471-X	(Chekroud et al., 2016)	6A7	Depressive Disorders	Develop	Private	Single group	RCT	Data retrieved	Screening for treatment-seekers MDD participants from several recruited primary and specialty care sites. Multisite	Y	N	Treatment quality	Y	Single	N	Mixed	N	Not reported	N	2374	Not reported	Y	N/A	Exclusion	Exclusion	Supervised	Trees	Trees (Gradient boost)	elastic net model	Not Reported	Not reported	Acc, Sen, Spe, AUC, PPV, NPV, p-value	Y	Internal and External	Internal: Cross validation, External: Testing predictions	N	Y
Using i-vectors from voice features to identify major depressive disorder	2021	10.1016/j.jad.2021.04.004	(Di et al., 2021)	6A7	Depressive Disorders	Develop	Private	Case-control	Case-control	Data retrieved	Recruitment in clinics or local communities centers	N	N	Diagnose	Y	Single	N	Audio recording	Y	"Participantsâ€™ utterances were edited from recordings of the conversations between doctors and patients through the following steps: First, voice segments from the participants were selected and labeled by the questionnaire code. (Speech segments shorter than 1 s are eliminated (Ringeval et al., 2019).) Then, a participant's segments from the demographic questions are combined into one utteranc…	N	1808	785Â	N	N/A	N/A	Not reported	Supervised	Regression	Log Regression	Pre-defined	Not Reported	Not reported	AUC, Sen, Spe	N	Internal	Hold-out	Y	Y
Brain regulation of emotional conflict predicts antidepressant treatment response for depression	2019	10.1038/s41562-019-0732-1	(Fonzo et al., 2019)	6A7	Depressive Disorders	Develop	Public	Comparison treatment arms	RCT	Data retrieved	Participants outpatients recruited in 4 different university sites. (EMBARC study)	Y	N	Treatment quality	N	Single	Y	Medical image	Y	Neuroimaging preprocessing	Y	309Â	All	Y	Not reported	Multiple imputation	Multiple imputation by chained equations of outcome (MICE)	Supervised	RVM	RVM	Not reported	Not Reported	Not reported	r	Y	Internal	Cross-validation	N	N
Estimating patient-specific treatment advantages in the 'Treatment for Adolescents with Depression Study'	2019	10.1016/j.jpsychires.2019.02.021	(Foster et al., 2019)	6A7	Depressive Disorders	Develop	Private	Comparison treatment arms	RCT	Data retrieved	Patients recruited from clinics, advertisements in newspapers, radio and TV, primary care physicians, other mental health clinicians and schools and juvenile justice facilities. Multisite.	Y	N	Treatment quality	Y	Single	Y	Mixed	N	Not reported	Y	439	All	Y	Missing values in 13.9% of patients	Multiple imputation	Imputation by prediction of random coefficient regression model used in original study	Supervised	Trees	Trees (recursive partitioning-RF)	Not reported	Not Reported	Not reported	Not reported	N	Not reported	Not reported	Y	Y
Can personalized treatment prediction improve the outcomes, compared with the group average approach, in a randomized trial? Developing and validating a multivariable prediction model in a pragmatic megatrial of acute treatment for major depression	2020	10.1016/j.jad.2020.05.141	(Furukawa et al., 2020)	6A7	Depressive Disorders	Develop	Private	Comparison treatment arms	RCT	Data retrieved	Recruitment in clinical sites. Multisite in Japan	Y	N	Treatment quality	Y	Single	N	Mixed	N	Not reported	N	2011	All	Y	2% (outcome) and 4% (predictors) of participants with missing values	Exclusion	Exclusion	Supervised	SVM	SVM	Not reported	Not Reported	Not reported	MAEÂ	Y	Internal	Leave-one-site-out	Y	N
Predicting instructed simulation and dissimulation when screening for depressive symptoms	2020	10.1007/s00406-018-0967-2	(Goerigk et al., 2020)	6A7	Depressive Disorders	Develop	Private	Cross-over arms	RCT	Own study	Both healthy and with depressive disorder participants recruited in specialty care. 1 site. German speakers.	N	N	Subgroups/patterns identification	Y	Single	Y	Questionnaries and scales	Y	N	N	300	150	Y	N/A	Single imputation	Suplemental: " Missing data in the feature space were imputed online using constant values shifted above the maximum of the variable (min(x) - multiplier * diff(range(x)). "	Supervised	Competing models	Log Regression, SVM and trees (RF, tree-based stochastic gradient boosting and XgBoost).	No	Not Reported	Not reported	Acc, Sen, Spe, AUC	Y	Internal	Cross-validation	Y	Y
Developing a data-driven algorithm for guiding selection between cognitive behavioral therapy, fluoxetine, and combination treatment for adolescent depression	2020	10.1038/s41398-020-01005-y	(Gunlicks-Stoessel et al., 2020)	6A7	Depressive Disorders	Develop	Private	Comparison treatment arms	RCT	Data retrieved	Patients from (1) clinics; (2) paid and public service advertisements in newspapers and on the radio and TV; (3) primary care physicians; (4) other mental health clinicians; and (5) schools and juvenile justice facilities at 13 academic and community clinics.	Y	N	Treatment quality	Y	Single	N	Mixed	N	Not reported	N	282Â	All	N	N/A	N/A	Not reported	Supervised	Regression	Regression (linear)	Â generalized local learning (GLL) algorithm	Not Reported	Not reported	"To evaluate the utility of our model for treatment assignment, we stratified the participants by their predicted benefit into four strata corresponding to quartiles. The participants that belong to a stratum that corresponds to a higher quartile were expected to achieve more actual benefit compared to the participants that were assigned to a lower quartile. To assess the average actual benefit o…	Y	Internal	Leave-one-sample-out	Y	Y
Patterns of symptom change in major depression: Classification and clustering of long term courses	2018	10.1016/j.psychres.2018.03.086	(Hartmann et al., 2018)	6A7	Depressive Disorders	Develop	Private	Single group	Longitudinal naturalistic study	Data retrieved	Patients recruited in participant hospitals. Multisite Germany.	Y	N	Subgroups/patterns identification	Y	Single	N	Questionnaries and scales	N	Not reported	N	518	All	N	N/A	N/A	Not reported	Unsupervised	Statistical clustering	KML	Not reported	Not Reported	NA	NA	N	NA	NA	Y	Y
Personalized prediction of transcranial magnetic stimulation clinical response in patients with treatment-refractory depression using neuroimaging biomarkers and machine learning	2021	10.1016/j.jad.2021.04.081	(Hopman et al., 2021)	6A7	Depressive Disorders	Develop	Public	Single group	non-randomized Clinical Trial	Own study	Not reported / Unclear	Not reported	Not reported	Treatment quality	Y	Single	Y	Medical image	Y	Standarization (Z-scores)	N	61	33	N	N/A	N/A	Not reported	Supervised	Competing models	SVM, Log Regression, KNN, Bayesian	Not reported	Not Reported	Not reported	Acc, Sen, Spe, PPV, NPV, AUC	N	Internal	Hold-out	N	N
Evaluating the severity of depressive symptoms using upper body motion captured by RGB-depth sensors and machine learning in a clinical interview setting: A preliminary study	2020	10.1016/j.comppsych.2020.152169	(Horigome et al., 2020)	6A7	Depressive Disorders	Develop	Private	Cohorts	Prospective Cohort	Data retrieved	In and out-patients from specialty care sites. Multisite in Japan.	Y	N	Diagnose	Y	Single	Y	Video image	N	Not reported	N	47	Unclear	Y	Not reported	Single imputation	Smoothing spline and exclusion	Supervised	SVM	SVM	Iterative inner-stepwise bidirectional elimination	Y (outer ranking by weights)	Not reported	Cohen's kappa, accuracy, sensitivity, and specificity.	N	Internal	Cross-Validation	N	N
Combining clinical variables to optimize prediction of antidepressant treatment outcomes	2016	10.1016/j.jpsychires.2016.03.016	(Iniesta et al., 2016)	6A7	Depressive Disorders	Develop	Private	Comparison treatment arms	RCT	Data retrieved	treatment-seeking adults of White-European ethnicity from nine centers	Y	N	Treatment quality	Y	Single	N	Mixed	Y	Standarization, weighting by cohorts	N	793	326	Y	Not reported	Single imputation	Imputation (not defined) and rounded	Supervised	Regression	Regression (log)	Pre-defined	Not Reported	Not reported	AUC and log-likelihood R2	Y	Internal	Cross-Validation	Y	Y
Combining clinical variables to optimize prediction of antidepressant treatment outcomes	2016	10.1016/j.jpsychires.2016.03.016	(Iniesta et al., 2016)	6A7	Depressive Disorders	Develop	Private	Comparison treatment arms	RCT	Data retrieved	treatment-seeking adults of White-European ethnicity from nine centers	Y	N	Treatment quality	Y	Single	N	Mixed	Y	Standarization, weighting by cohorts	N	793	All	Y	Not reported	Single imputation	Imputation (not defined)	Supervised	Regression	Regression (linear)	Pre-defined	Not Reported	Not reported	R2	Y	Internal	Cross-Validation	Y	Y
Using Artificial Intelligence to Predict Change in Depression and Anxiety Symptoms in a Digital Intervention: evidence from a Transdiagnostic Randomized Controlled Trial	2021	10.1016/j.psychres.2020.113618	(Jacobson & Nemesure, 2021)	6A7	Depressive Disorders	Develop	Private	Comparison treatment arms	RCT	Data retrieved	"we included employed patients from cardiologic, psychosomatic and orthopedic rehabilitation with work-related stress or need for support at intake to inpatient rehabilitation after they had given written consent to take part in the study."	N	N	Prognosis	Y	Combined	N	Mixed	N	Not reported	N	632Â	All	N	N/A	N/A	Not reported	Supervised	Ensembled	Ensemble model of: Regression (Ridge and GLM), Trees (RF, XGBoost), NN, SVM, Gaussian Process?	Not reported	Not Reported	Not reported	Not reported	N	Internal	Cross-Validation	N	N
Clinical patterns differentially predict response to transcranial direct current stimulation (tDCS) and escitalopram in major depression: a machine learning analysis of the ELECT-TDCS study	2020	10.1016/j.jad.2020.01.118	(Kambeitz et al., 2020)	6A7	Depressive Disorders	Develop	Private	Comparison treatment arms	RCT	Own study	"Participants were recruited by means of advertisements and physician referrals and were prescreened by means of telephone and e-mail. "	N	N	Treatment quality	Y	Single	N	Mixed	Y	N	Y	245	82	Y	Not reported	AI algorithm (XGBoost)	AI algorithm (XGBoost)	Supervised	Trees	Trees (XGBoost)	No	Not Reported	Not reported	Balanced Acc, sen, spe, PPV, NPV, AUC	Y	Internal	Cross-Validation	Y	Y
Clustering patients by depression symptoms to predict venlafaxine ER antidepressant efficacy: Individual patient data analysis	2020	10.1016/j.jpsychires.2020.06.011	(Kato et al., 2020)	6A7	Depressive Disorders	Develop	Private	Comparison treatment arms	RCT	Data retrieved	Data retrevied. Data retrieved from 9 different studies.	Y	Y	Subgroups/patterns identification	Y	Single	N	Mixed	N	Not reported	N	2652	1701 (real drug treatment)	Y	Not reported	Single imputation	last-observation carried forward	Unsupervised	Hierarchical clustering	Hierarchical clustering	Pre-defined	Not Reported	NA	NA	Y	NA	Differences assesed by statistical tests (analysis of variance & X2 test)	Y	Y
Combining machine learning algorithms for prediction of antidepressant treatment response	2021	10.1111/acps.13250	(Kautzky et al., 2021)	6A7	Depressive Disorders	Develop	Private	Single group	Longitudinal naturalistic study	Data retrieved	Inpatients in 12 study centres across Germany participated in this trial, including seven university hospitals (Berlin: Campus CharitÃ© Mitte and Campus Benjamin Franklin, DÃ¼sseldorf, Halle, Heidelberg, Munich: MPI and LMU) and five district hospitals (Gabersee/Bavaria, Haar/Bavaria, Berlin: Auguste-Viktoria-Hospital, St Joseph hospital and St Hedwig hospital).	Y	N	Subgroups/patterns identification	Y	Single	N	Mixed	N	Not reported	N	504 (dataset1) and 1568 (dataset 2)	All	Y	N/A	Exclusion	Exclusion	Unsupervised	Hierarchical clustering	Hierarchical clustering	No	NA	NA	NA	NA	External	Comparison of clusters with new dataset test	Y	Y
Combining machine learning algorithms for prediction of antidepressant treatment response	2021	10.1111/acps.13250	(Kautzky et al., 2021)	6A7	Depressive Disorders	Develop	Private	Single group	Longitudinal naturalistic study	Data retrieved	Inpatients in 12 study centres across Germany participated in this trial, including seven university hospitals (Berlin: Campus CharitÃ© Mitte and Campus Benjamin Franklin, DÃ¼sseldorf, Halle, Heidelberg, Munich: MPI and LMU) and five district hospitals (Gabersee/Bavaria, Haar/Bavaria, Berlin: Auguste-Viktoria-Hospital, St Joseph hospital and St Hedwig hospital).	Y	N	Biomarkers/predictors	Y	Single	N	Mixed	N	SMOTE for oversampling target class	N	504	340	Y	575 (of 1079)	Exclusion	Exclusion	Supervised	Trees	Trees (RF)	backwards variable eliminationÂ algorithm by OOB error minimization inside RF model	Not Reported	Not reported	Acc	N	Internal	Leave-one-site-out	Y	Y
Combining machine learning algorithms for prediction of antidepressant treatment response	2021	10.1111/acps.13250	(Kautzky et al., 2021)	6A7	Depressive Disorders	Develop	Private	Single group	Longitudinal naturalistic study	Data retrieved	Inpatients in 12 study centres across Germany participated in this trial, including seven university hospitals (Berlin: Campus CharitÃ© Mitte and Campus Benjamin Franklin, DÃ¼sseldorf, Halle, Heidelberg, Munich: MPI and LMU) and five district hospitals (Gabersee/Bavaria, Haar/Bavaria, Berlin: Auguste-Viktoria-Hospital, St Joseph hospital and St Hedwig hospital).	Y	N	Biomarkers/predictors	Y	Single	N	Mixed	N	SMOTE for oversampling target class	N	504	234	Y	575 (of 1079)	Exclusion	Exclusion	Supervised	Trees	Trees (RF)	backwards variable eliminationÂ algorithm by OOB error minimization inside RF model	Not Reported	Not reported	Acc	N	Internal	Leave-one-site-out	Y	Y
Testing a machine-learning algorithm to predict the persistence and severity of major depressive disorder from baseline self-reports	2016	10.1038/mp.2015.198	(Kessler et al., 2016)	6A7	Depressive Disorders	Validating	Private	Cohorts	Longitudinal naturalistic study	Data retrieved	Participants recruited acrosds United States	Y	N	Prognosis	Y	Single	Y	Mixed	N	Not reported	N	1056	All	Y	Not reported	Exclusion	Exclusion	Supervised	Trees	Ensemble regression trees	Not reported	Not reported	Not reported	AUC, Sensitivty, PPV, likelihood-ratio positive	N	External	Test	Y	N
An individualized treatment rule to optimize probability of remission by continuation, switching, or combining antidepressant medications after failing a first-line antidepressant in a two-stage randomized trial	2021	10.1017/S0033291721000027	(Kessler et al., 2021)	6A7	Depressive Disorders	Develop	Private	Comparison treatment arms	RCT	Data retrieved	Participants will be recruited from among those visiting the clinical trial sites. Multisite japan	Y	N	Prognosis	Y	Single	N	Mixed	Y	propensity score weight to adjust differences among treatments	N	48	All	Y	28	Single imputation	predictive mean matching imputation	Supervised	Ensembled	(Super-Learner: embedding of several models): Regression (GLM, GAM, ENR), Splines, Trees (RF, GBM, XGBoost), SVM, Bayesian	LASSO + p < 0.10 univariate associations	Not Reported	Not reported	targeted minimum loss-based estimation (TMLE)	N	Internal	Not reported	Y	Y
Peripheral inflammatory biomarkers define biotypes of bipolar depression	2021	10.1038/s41380-021-01051-y	(Lee et al., 2021)	6A7	Depressive Disorders	Develop	Private	Comparison treatment arms	RCT	Data retrieved	Patients recruited specialty health centers.	N	N	Biomarkers/predictors	Y	Single	Y	Biomarkers	Y	Standarization (Z-scores)	N	60	All	Y	Not reported	Exclusion	Exclusion	Unsupervised	Statistical clustering	K-Means + GEE	Dimension reduction:: Principal Axis factor analysis	Not Reported	Not reported	r2, RMSE	N	NA	N/A	Y	N
Peripheral inflammatory biomarkers define biotypes of bipolar depression	2021	10.1038/s41380-021-01051-y	(Lee et al., 2021)	6A7	Depressive Disorders	Develop	Private	Comparison treatment arms	RCT	Data retrieved	Patients recruited specialty health centers.	N	N	Biomarkers/predictors	Y	Single	Y	Biomarkers	Y	Standarization (Z-scores)	N	59	Unclear	Y	Not reported	Exclusion	Exclusion	Supervised	Trees	Trees (CART)	No	Not Reported	Not reported	r2 scoring criteria	N	Internal	Cross-validation	N	N
Machine Learning Identifies Large-Scale Reward-Related Activity Modulated by Dopaminergic Enhancement in Major Depression	2020	10.1016/j.bpsc.2019.10.002	(Liu et al., 2020)	6A7	Depressive Disorders	Develop	Private	Comparison treatment arms	RCT	Data retrieved	Participants recruited from specialty care MDD center via online advertisements, mailing, and flyers within the Boston metropolitan areas	N	N	Treatment quality	Y	Single	Y	Medical image	Y	Neuroimaging preprocessing	N	85 (92 before missing exclusion)	57	Y	7	Exclusion	Exclusion	Supervised	Regression	Log Regression	Truncated LogRegression method	Not Reported	Not reported	Acc, Sen, Spe, AUC	Y	Internal	Hold-out	Y	Y
Multimodal fusion of structural and functional brain imaging in depression using linked independent component analysis	2020	10.1002/hbm.24802	(Maglanoc et al., 2020)	6A7	Depressive Disorders	Develop	Private	Comparison treatment arms	RCT	Data retrieved	Participants recruited from primary care by interview.	N	N	Biomarkers/predictors	Y	Single	Y	Medical image	Y	Linked independent component analysis (LICA)	N	241	171	Y	Not reported	Exclusion	Exclusion	Supervised	Regression	SDA (classification)	LICA	Y	Not reported	Shrinkage discriminant analysis (SDA): AUC, Acc, Sen, Spe.	Y	Internal	Cross-validation	Y	Y
Multimodal fusion of structural and functional brain imaging in depression using linked independent component analysis	2020	10.1002/hbm.24803	(Maglanoc et al., 2020)	6A7	Depressive Disorders	Develop	Private	Comparison treatment arms	RCT	Data retrieved	Participants recruited from primary care by interview.	N	N	Biomarkers/predictors		Single	Y	Medical image	Y	Linked independent component analysis (LICA)	N	241	171	Y	Not reported	Exclusion	Exclusion	Supervised	Regression	SLE (regression)	LICA	Y	Not reported	Shrinkage linear estimation (SLE): RMSE, MAE, Spearman's p and R2	Y	Internal	Cross-validation	Y	Y
Cloud-Based Functional Magnetic Resonance Imaging Neurofeedback to Reduce the Negative Attentional Bias in Depression: A Proof-of-Concept Study	2021	10.1016/j.bpsc.2020.10.006	(Mennen et al., 2021)	6A7	Depressive Disorders	Develop	Private	Comparison vs control	non-randomized Clinical Trial	Own study	Not reported / Unclear	Not reported	Not reported	Subgroups/patterns identification	Y	Single	N	Medical image	Y	Neuroimaging preprocessing	N	27Â	14	y	7	Exclusion	Exclusion	Supervised	Regression	Log Regression	Not reported	Not Reported	"We adjusted the scene minus face classification bins to roughly equate the number of classification samples in each"	AUC	N	Not reported	Not reported	N	N
The detection of malingering: a new tool to identify made-up depression	2018	10.3389/fpsyt.2018.00249	(Monaro et al., 2018)	6A7	Depressive Disorders	Develop	Private	Comparison treatment arms	RCT	Own study	Depressive participants recruited as outpatients in 5 different roman clinics.	Y	N	Diagnose	N	Single	Y	Mixed	Y	N	N	60 (train) + 27 (test)	20 (train) + 9 (test)	N	NA	NA	Not reported	Supervised	Competing models	Bayesian (Naive), SVM (SMO) and Trees (RF and Logistic Model)	correlation-based feature selector (CFS)Â	Not Reported	Not reported	Accuracy	N	Internal and External	Internal Cross-validation and EXTERNAL testing predictions	Y	N
Predictive modeling of treatment resistant depression using data from STARD and an independent clinical study	2018	10.1371/journal.pone.0197268	(Nie et al., 2018)	6A7	Depressive Disorders	Develop	Private	Comparison treatment arms	RCT	Data retrieved	screening for treatment-seekers MDD participants from several recruited primary and specialty care sites.	Y	N	Subgroups/patterns identification	N	Single	N	Mixed	Y	Oversampling, zero- variance variables deletion	N	2454 (STAR*D internal set) and 225 (RIS-INT-93 external trial set)	501 (STAR*D) and 25 (RIS-INT)	N	N/A	N/A	Not reported	Supervised	Competing models	Regression (l2-log, ENR), Trees (RF, XGBoost, GBDT)	Predictors were firstly pre-defined selecting common predictors in both dataset, also K-Means-Chi2 Clustering or ElasticNet technique for internal validation	Not Reported	Not reported	AUC, sensitivity, specificity, accuracy, balanced accuracy, positive predictive value (PPV), and negative predictive value (NPV)	Y	Internal and External	Internal: Hold-out and External testing	Y	N
Predictive modeling of treatment resistant depression using data from STARD and an independent clinical study	2018	10.1371/journal.pone.0197268	(Nie et al., 2018)	6A7	Depressive Disorders	Develop	Private	Comparison treatment arms	RCT	Data retrieved	screening for treatment-seekers MDD participants from several recruited primary and specialty care sites.	Y	N	Subgroups/patterns identification	N	Single	N	Mixed	Y	Oversampling, zero- variance variables deletion	N	2782 (STAR*D set) and 225 (RIS-INT-93 trial set)	104 (STAR*D) and 35 (RIS-INT)	N	N/A	N/A	Not reported	Supervised	Competing models	Regression (l2-log, ENR), Trees (RF, XGBoost, GBDT)	Predictors were firstly pre-defined selecting common predictors in both dataset, also K-Means-Chi2 Clustering or ElasticNet technique for internal validation	Not Reported	Not reported	AUC, sensitivity, specificity, accuracy, balanced accuracy, positive predictive value (PPV), and negative predictive value (NPV)	Y	Internal and External	Internal: Hold-out and External testing	Y	N
The accuracy of passive phone sensors in predicting daily mood	2019	10.1002/da.22822	(Pratap et al., 2019)	6A7	Depressive Disorders	Develop	Private	Comparison treatment arms	RCT	Own study	Participants were recruited across all 50 U.S. states via Craigslist, Google AdWordsâ„¢, and Twitterâ„¢ and questionnaries	Y	N	Forecasting symptons	Y	Single	N	Mixed	N	Not reported	N	271	All	Y	Not reported	Single imputation	Imputation of participant's median weekly value	Supervised	Trees	RF (Trees)	Not reported	Not Reported	Not reported	AUC	Y	Internal	Hold-out	Y	Y
Evaluation of a Machine Learning Model Based on Pretreatment Symptoms and Electroencephalographic Features to Predict Outcomes of Antidepressant Treatment in Adults with Depression: A Prespecified Secondary Analysis of a Randomized Clinical Trial	2020	10.1001/jamanetworkopen.2020.6653	(Rajpurkar et al., 2020)	6A7	Depressive Disorders	Develop	Private	Comparison treatment arms	RCT	Data retrieved	Trial Reference: MDD outpatients (ages 18-65) from primary or specialty care practices without antidepressant medication response. International multisite: 5 regions (Eng, Dutch speaking).	Y	Y	Treatment quality	Y	Single	N	Biosignal	Y	N	N	518 (1008 before missing data exclusion)	All	Y	204	Exclusion	Exclusion	Supervised	Trees	GBDTs (Trees)	Feature search in 5-CV training&val	Not Reported	Linear Regression	C-Index as Discrimination	N	Internal	Cross-validation	Y	N
Prediction of individual response to electroconvulsive therapy via machine learning on structural magnetic resonance imaging data	2016	10.1001/jamapsychiatry.2016.0316	(Redlich et al., 2016)	6A7	Depressive Disorders	Develop	Private	Comparison treatment arms	non-randomized Clinical Trial	Own study	MDD patients recruited through the inpatient service of the Department of Psychiatry, University of Muenster.	N	N	Treatment quality	Y	Single	N	Medical image	Y	Neuroimaging preprocessing	N	24 (ECT cohort) to train the model, 44 to validate it	13	N	N/A	Not reported	Not reported	Supervised	SVM	SVM, Gaussian (GPC)	No	Not Reported	Not reported	Acc, Sen, Spe	Y	Internal	Leave-one-sample-out	Y	N
RNA editing blood biomarkers for predicting mood alterations in HCV patients	2019	10.1007/s13365-019-00772-9	(Salvetat et al., 2019)	6A7	Depressive Disorders	Develop	Private	Single group	Case report	Own study	HCV inpatients recruited from 3 French hospitals	Y	N	Prognosis	Y	Single	Y	Genomic data	N	Not reported	N	10 (59 events)	3 patients (18 events)	N	N/A	N/A	Not reported	Supervised	Regression	Regression (mROC multivariate)	No	Not Reported	Not reported	Sensitivity, Specificity	N	Internal	Not reported	N	N
Discriminating Heterogeneous Trajectories of Resilience and Depression After Major Life Stressors Using Polygenic Scores	2021	10.1001/jamapsychiatry.2021.0228	(Schultebraucks et al., 2021)	6A7	Depressive Disorders	Develop	Public	Cohorts	Prospective cohort	Data retrieved	Participants recruited	Y	N	Prognosis	Y	Single	Y	Biomarkers	Y	One-hot encoding, normalization, SMOTE oversampling	N	2071	All	Y	3768	Exclusion	Exclusion	Supervised	Deep Learning	Multilayer Feed Forward network		Not reported	Not reported	Average precision	N	Internal	Cross-Validation	Y	Y
Plasma metabolites predict severity of depression and suicidal ideation in psychiatric patients-a multicenter pilot analysis	2016	10.1371/journal.pone.0165267	(Setoyama et al., 2016)	6A7, MB26.A	Depressive Disorders	Develop	Private	Single group	Prospective cohort	Own study	"we collected blood plasma of psychiatric patients from three independent clinical research centers; Kyushu University (26 medication-free patients with depressive mood), Osaka University (23 medicated patients who diagnosed with major depressive disorders (MDD)), and NCNP/NCNP Biobank (41 medicated/non-medicated patients who diagnosed with MDD (27 patients) and bipolar disorder (14 patients)) " …	Y	N	Biomarkers/predictors	N	Single	Y	Biomarkers	N	Not reported	N	104	Unclear	N	N/A	N/A	Not reported	Supervised	Competing models	Regression (Log), Trees (RF) and SVM	Not reported	Not Reported	Not reported	True Rate (Supplemental info)	N	Not reported	Hold-out	N	N
Identifying treatment effects of an informal caregiver education intervention to increase days in the community and decrease caregiver distress: A machine-learning secondary analysis of subgroup effects in the HI-FIVES randomized clinical trial	2020	10.1186/s13063-020-4113-x	(Shepherd-Banigan et al., 2020)	6A7	Depressive Disorders	Develop	Private	Comparison treatment arms	RCT	Data retrieved	"Data pulls identified all Durham VA Health Care System patients who received a referral to HCBS or geriatrics clinic in the prior 6 months. A referral to HCBS requires that a Veteran has 2 or more functional limitations or has a family caregiver experiencing strain. "	N	N	Treatment quality	Y	Single	Y	Mixed	Y	Mean-centered continuous variables	Y	241	All	Y	36	Multiple imputation	Adaptative tree imputations	Supervised	Competing models	GLM (glmTree), Trees (CART & RF)	Not reported	Not Reported	Not reported	Not reported	Y	Internal	Cross-validation	Y	N
Salience Network Functional Connectivity Predicts Placebo Effects in Major Depression	2016	10.1016/j.bpsc.2015.10.002	(Sikora et al., 2016)	6A7	Depressive Disorders	Develop	Private	Cross-over arms	RCT	Own study	Recruitment via local advertisement.	N	N	Treatment quality	Y	Single	Y	Medical image	Y	Neuroimaging preprocessing	N	29	All	Y	Not reported	Exclusion	Exclusion	Supervised	Bayesian	Bayesian (RVR)	ICAÂ	Not Reported	Not reported	Pearson correlation coefficient and MSE (statistical)	Y	Internal	Leave-one-sample-out	Y	Y
Modifiable predictors of nonresponse to psychotherapies for late-life depression with executive dysfunction: a machine learning approach	2020	10.1038/s41380-020-0836-z	(Solomonov et al., 2021)	6A7	Depressive Disorders	Develop	Private	Comparison treatment arms	RCT	Data retrieved	The participants were recruited by Weill Cornell Medicine and the University of California at San Francisco by radio and newspaper advertisements and contact with providers	N	N	Subgroups/patterns identification	Y	Single	N	Questionnaries and scales	N	Not reported	N	218	All	Y	33	Manual imputation	Manually defined outcome as responder or not responder	Unsupervised	Mixture model	Mixture Models (LGMM)	Not reported	Not Reported	Not reported	NA	Y	NA	N/A	Y	N
Modifiable predictors of nonresponse to psychotherapies for late-life depression with executive dysfunction: a machine learning approach	2020	10.1038/s41380-020-0836-z	(Solomonov et al., 2021)	6A7	Depressive Disorders	Develop	Private	Comparison treatment arms	RCT	Data retrieved	The participants were recruited by Weill Cornell Medicine and the University of California at San Francisco by radio and newspaper advertisements and contact with providers	N	N	Treatment quality	Y	Single	Y	Questionnaries and scales	N	Not reported	N	218	169Â	Y	Not reported	Unclear	Not reported	Supervised	Regression	Regression (log)	Not reported	Not Reported	Not reported	AUC	N	Not reported	Unclear	N	N
Modifiable predictors of nonresponse to psychotherapies for late-life depression with executive dysfunction: a machine learning approach	2020	10.1038/s41380-020-0836-z	(Solomonov et al., 2021)	6A7	Depressive Disorders	Develop	Private	Comparison treatment arms	RCT	Data retrieved	The participants were recruited by Weill Cornell Medicine and the University of California at San Francisco by radio and newspaper advertisements and contact with providers	N	N	Treatment quality	Y	Single	Y	Questionnaries and scales	N	Not reported	N	218	169	Y	Not reported	Multiple imputation	Proximity from RF	Supervised	Trees	Trees (RF)	Not reported	Not Reported	Y (The model was well calibrated (Brier score?=?0.15).)	Acc, Sen, Spe, PPV, NPV	Y	Internal	Hold-out	N	N
Precision medicine for long-term depression outcomes using the Personalized Advantage Index approach: cognitive therapy or interpersonal psychotherapy?	2019	10.1017/S0033291719003192	(van Bronswijk et al., 2021)	6A7	Depressive Disorders	Develop	Private	Comparison treatment arms	RCT	Data retrieved	Outpatients linked to health site.	N	N	Treatment quality	Y	Single	N	Mixed	Y	Scaling: Discrete and categorical variables were centered, and continuous variables were standardized.	N	151	All	Y	Not reported	Multiple imputation	Imputation using a non-parametric random forest approach	Supervised	Regression	Regression	Research decision based in correlaction matrix + combining RF + Backward elimination bootstrap	Not Reported	Not reported	Comparison between suggested treatment (or placebo) vs real treatment using a paired studentâ€™s t-test and a Cohenâ€™s d-type effect size	Not reported	Internal	Cross-validation	Y	Y
Cross-trial prediction in psychotherapy: external validation of the Personalized Advantage Index using machine learning in two Dutch randomized trials comparing CBT versus IPT for depression	2020	10.1080/10503307.2020.1823029	(van Bronswijk, Bruijniks, et al., 2021)	6A7	Depressive Disorders	Develop	Private	Comparison treatment arms	RCT	Data retrieved	Patients were recruited during regular intakes at the clinical sites. Single and multicenter studies._x000D_ and received a general information folder.	Y	N	Treatment quality	Y	Single	N	Mixed	Y	Continuous non-normal distribution: log transformed or squares to obtain normal distribution. Standarization of continuous variables. Discrete variables centered.	N	351	All	Y	Not reported	Multiple imputation	Merging category levels without enough observations, imputation using RF	Supervised	Regression	Regression (ENR)	Iteration on RF model + Backward elimination	Not Reported	Not reported	R2 and RMSE	Not reported	Internal	Cross-validation	Y	Y
Personalized prediction of antidepressant v. placebo response: Evidence from the EMBARC study	2019	10.1017/S0033291718001708	(Webb et al., 2019)	6A7	Depressive Disorders	Develop	Private	Comparison vs control	non-randomized Clinical Trial	Own study	Participants outpatients recruited in 4 different university sites.	Y	N	Treatment quality	Y	Single	N	Mixed	Y	Standarization and Normalization: "continuous variables were mean-centered and categorical variables were transformed into binary variables with the values of ?0.5 and 0.5."	N	216	Not reported	Y	0.1019	Multiple imputation	RF-based imputation	Supervised	Regression	Linear regression	Combined RF + ElasticNet Regularization + BART Trees + post- AIC-penalized bootstrapped variable selection	Not Reported	Not reported	Comparison between suggested treatment (or placebo) vs real treatment using a paired studentâ€™s t-test and a Cohenâ€™s d-type effect size	Y	Internal	Cross-validation	Y	Y
An electroencephalographic signature predicts antidepressant response in major depression	2020	10.1038/s41587-019-0397-3	(Wu et al., 2020)	6A7	Depressive Disorders	Develop	Private	Comparison treatment arms	RCT	Data retrieved	Participants outpatients recruited in 4 different university sites.	Y	N	Biomarkers/predictors	Y	Single	Y	Biosignal	Y	Linear transformations (Spatial filtering: reduced dimension)	Y	266 (training set) and 72 (external test set)	All	Y	Not reported missing outcomes, 38 participants without EEG	Multiple imputation	MICE, Exclusion of participants with bad EEG	Supervised	Regression	Regression (linear)	ICA & PCA	Not Reported	Not reported	Pearson correlation coefficient and RMSE	Y	Internal and External	Cross-validation (Internal) and testing all (external dataset)	Y	Y
Machine learning methods to evaluate the depression status of chinese recruits: a diagnostic study	2020	10.2147/NDT.S275620	(Zhao & Feng, 2020)	6A7	Depressive Disorders	Develop	Private	Single group	Cross-sectional	Own study	"A sample of 1000 Chinese male soldiers were selected using the method of cluster convenient sampling. "	N	N	Diagnose	Y	Single	Y	Mixed	Y	extremum standardization method	N	1000	223	N	N/A	N/A	Not reported	Supervised	Competing models	NN (BPNN), SVM, Trees (C4.5	Not reported	Not Reported	"The BDI score [depression outcome] was calculated, which was the original score of the calibration. "	AUC, Sen, Spe	N	Internal	Hold-out	Y	Y
Machine learning methods to evaluate the depression status of chinese recruits: a diagnostic study	2020	10.2147/NDT.S275620	(Zhao & Feng, 2020)	6A7	Depressive Disorders	Develop	Private	Single group	Cross-sectional	Own study	"A sample of 1000 Chinese male soldiers were selected using the method of cluster convenient sampling. "	N	N	Forecasting symptons	Y	Single	Y	Mixed	Y	extremum standardization method	N	1000	223	N	N/A	N/A	Not reported	Supervised	Competing models	NN (BPNN), SVM, Trees (C4.5	Not reported	Not Reported	"The BDI score [depression outcome] was calculated, which was the original score of the calibration. "	R2, MSE, RMSE, MAE, MAPE	N	Internal	Hold-out	N	N
Outcome-Weighted Learning for Personalized Medicine with Multiple Treatment Options	2018	10.1109/DSAA.2018.00072	(Zhou et al., 2019)	6A7	Depressive Disorders	Develop	Private	Comparison treatment arms	RCT	Data retrieved	Eight academic centers were clinical sites. Recruitment involved outreach to clinicians and advertising. Patients had a current major depressive episode, defined by DSM-IV	Y	Y	Treatment quality	Y	Single	N	Mixed	Y	Standarization	N	318	All ("134, 123, and 61 were assigned to MEDS+BSP, MEDS+CBASP, and MEDS, respectively")	Y	Not reported	Exclusion	Exclusion	Supervised	SVM	SVM	Backward elimination inside the model	Not Reported	Not reported	Average HAM-D score (Depression questionnary) for patients following optimal estimated treatment (Mean + SD)	Not reported	Internal	Cross-validation	Y	Y
Optimizing patient expectancy in the pharmacologic treatment of major depressive disorder	2019	10.1017/S0033291718003343	(Zilcha-Mano et al., 2019)	6A7	Depressive Disorders	Develop	Private	Comparison treatment arms	RCT	Data retrieved	Not reported / Unclear	Not reported	Not reported	Biomarkers/predictors	Y	Single	N	Mixed	N	Not reported	N	128	All	N	N/A	N/A	Not reported	Unsupervised	Statistical clustering	K-Means	Pre-defined	Not Reported	NA	NA	N	NA	NA	Y	N
Spoken words as biomarkers: Using machine learning to gain insight into communication as a predictor of anxiety	2020	10.1093/jamia/ocaa049	(Demiris et al., 2020)	6B0	Anxiety or fear-related disorders	Develop	Private	Comparison treatment arms	RCT	Data retrieved	Participants were caregivers recruited from hospice agencies	N	N	Biomarkers/predictors	Y	Single	Y	Text	Y	N	N	49 participants (140 records)	76 records	N	N/A	N/A	Not reported	Supervised	Regression	Regression (Log with BFGS solver)	No	Not Reported	Not reported	Acc, Sen, Spe, Precision, PPV, NPV	N	Internal	Hold-out	Y	N
Neuroimaging, genetic, clinical, and demographic predictors of treatment response in patients with social anxiety disorder	2020	10.1016/j.jad.2019.10.027	(Frick et al., 2020)	6B0	Anxiety or fear-related disorders	Develop	Private	Comparison treatment arms	RCT	Data retrieved	Participants recruited through newspaper advertisements	N	N	Biomarkers/predictors	Y	Single	Y	Mixed	Y	Shrinkage by classes	N	47	24	N	N/A	N/A	Not reported	Supervised	SVM	SVM	Pre-defined	Not Reported	Not reported	Balanced Acc, Sen, Spe	Y	Internal	Leave-one-sample-out	Y	Y
Predicting Social Anxiety Treatment Outcome Based on Therapeutic Email Conversations	2017	10.1109/JBHI.2016.2601123	(Hoogendoorn et al., 2017)	6B0	Anxiety or fear-related disorders	Develop	Private	Comparison treatment arms	RCT	Data retrieved	Participants were recruited in Switzerland, Austria, and Germany through a study website and postings in Internet forums. Multisite. International	Y	Y	Treatment quality	Y	Single	Y	Mixed	Y	Binary encoding of nominal demographics features, weigthing imbalance classes	N	69	48	N	N/A	N/A	Not reported	Supervised	Competing models	Regression (log), Trees (CART, RF)	Pearson correlation to outcome and other variables	Not Reported	Not reported	AUC, precision, Recall (Sen), F1-Score	N	Internal	Cross-validation	N	N
On-line anxiety level detection from biosignals: machine learning based on a randomized controlled trial with spider-fearful individuals	2020	10.1371/journal.pone.0231517	(Ihmig et al., 2020)	6B0	Anxiety or fear-related disorders	Develop	Private	Comparison treatment arms	RCT	Data retrieved	"Recruiting takes place at Saarland University, in social media and through the local press. Participants are contacted individually by the research team and provide informed consent prior to their participation."	N	N	Forecasting symptons	N	Single	N	Biosignal	N	Not reported	N	57	All	N	N/A	N/A	Not reported	Supervised	Competing models	Trees (decision trees and bagged trees), K-Nearest Neighbours, SVM, Bayesian (Naive Bayes), and Discriminant Analysis (Linear and Quadratic)	Selection based on improved accuracy in training	Not Reported	Not reported	Accuracy, True High Rate (THR), True Medium Rate (TMR) and True Low Rate (TLR), TPR and FPR, Cohen's Kappa (K)	Not reported	Internal	Cross-validation	Y	Y
On-line anxiety level detection from biosignals: machine learning based on a randomized controlled trial with spider-fearful individuals	2020	10.1371/journal.pone.0231517	(Ihmig et al., 2020)	6B0	Anxiety or fear-related disorders	Develop	Private	Comparison treatment arms	RCT	Data retrieved	"Recruiting takes place at Saarland University, in social media and through the local press. Participants are contacted individually by the research team and provide informed consent prior to their participation."	N	N	Forecasting symptons	N	Single	N	Biosignal	N	Not reported	N	57	All	N	N/A	N/A	Not reported	Supervised	Competing models	Trees (decision trees and bagged trees), K-Nearest Neighbours, SVM, Bayesian (Naive Bayes), and Discriminant Analysis (Linear and Quadratic)	Selection based on improved accuracy in training	Not Reported	Not reported	Accuracy, True High Rate (THR), True Medium Rate (TMR) and True Low Rate (TLR), TPR and FPR, Cohen's Kappa (K)	Not reported	Internal	Cross-validation	Y	Y
Moderators of response to child-based and parent-based child anxiety treatment: a machine learning-based analysis	2021	10.1111/jcpp.13386	(Lebowitz et al., 2021)	6B0	Anxiety or fear-related disorders	Develop	Private	Comparison treatment arms	RCT	Data retrieved	Children whose Parents self-referred or were referred by providers including mental health providers within secondary and tertiary care settings, primary care general practitioners, and school_x000D_ personnel	N	N	Biomarkers/predictors	Y	Single	N	Mixed	N	Not reported	N	124	All	Y	Not reported	Multiple imputation	Markov Chain Monte Carlo-based method, with 500 repetitions	Supervised	Trees	Trees (RF)	Importance by Random Forest itself	Not Reported	Not reported	"The difference in average outcome for patients assigned to their optimal versus nonoptimal treatment is the average Personalized Advantage Index"	N	Internal	Leave-one-sample-out	Y	N
Understanding importance of clinical biomarkers for diagnosis of anxiety disorders using machine learning models	2021	10.1371/journal.pone.0251365	(Sharma & Verbeke, 2021)	6B0	Anxiety or fear-related disorders	Develop	Private	Cohorts	Prospective cohort	Data retrieved	"Since all inhabitants in The Netherlands are registered with a general practitioner (GP), eligible participants were invited to participate in the LifeLines Cohort Study through their GP. A large number of GPs within the northern three provinces of The Netherlands (Friesland, Groningen and Drenthe) were involved and invited all their patients between the ages of 25 and 50 years"	Y	N	Biomarkers/predictors	N	Combined	Y	Biomarkers	N	Not reported	N	11081	5095	Y	Not reported	Exclusion	Exclusion of variables with high number of missing values	Supervised	Competing models	GLM, Trees (RF & GBM), SVM, NN	Selection based in models performance. GLM: variables with p<0.05, RF: first 15 variables by high node purity, GBM, SVM and NN: 15 first variables by higher importance. Then overall frequency of features were calculated and features with frequency > 30% selected	Not Reported	Not reported	AUC for Feature Selection, not for overall model performance	Not reported	NA	Not reported	Y	N
Prediction of outcome in internet-delivered cognitive behaviour therapy for paediatric obsessive-compulsive disorder: a machine learning approach	2018	10.1002/mpr.1576	(Lenhard et al., 2018)	6B2	Obsessive-compulsive or related disorders	Develop	Private	Cross-over arms	RCT	Data retrieved	Participants recruited from Sweden by primary and specialty care, media and patient organizations.	Y	N	Treatment quality	Y	Single	Y	EHR	N	No reported	N	67	27	Y	Not reported	Multiple imputation	Not reported	Supervised	Competing models	4 types. Linear model with best subset predictor selection Â¿?, L1 Elastic Net (Lasso), RF (Trees), SVM	Not reported	Not Reported	Not reported	Acc	N	Internal	Cross-validation	Y	Y
Modelling PTSD diagnosis using sleep, memory, and adrenergic metabolites: an exploratory machine-learning study	2019	10.1002/hup.2691	(Breen et al., 2019)	6B4	Disorders specifically associated with stress	Develop	Private	Cohorts	Cross-sectional	Own study	Participants were recruited through a local nonprofit organisation that provides a counselling service to sexual assault survivors and through advertisements placed in local newspapers.	N	N	Biomarkers/predictors	Y	Single	Y	Mixed	Y	Standarization and one-hot encoding	Y	60	20	Y	Not reported	Multiple imputation	kNN Imputation	Supervised	SVM	RFE-SVM	RFE SVM wrapping	Not reported	Not reported	Acc	N	Internal	Leave-one-sample-out	Y	N
Transdiagnostic symptom clusters and associations with brain, behavior, and daily function in mood, anxiety, and trauma disorders	2018	10.1001/jamapsychiatry.2017.3951	(Grisanzio et al., 2018)	6B4	Disorders specifically associated with stress	Develop	Public	Cohorts	Cross-sectional	Data retrieved	Participants were recruited systematically by advertisements placed in outpatient and community health settings in the communities surrounding the University of Sydney, Australia, and the University of Adelaide, Australia.	Y	N	Subgroups/patterns identification	N	Combined	Y	Questionnaries and scales	N	N	N	420 (497 before exclusion) and 381 to validate	All	Y	77	Exclusion	Exclusion	Unsupervised	Hierarchical clustering	Agglomerative hierarchical clustering	Not reported	Not reported	Not reported	NA	Y	External	Distance matching of clusters medoids	Y	N
Increased Skin Conductance Response in the Immediate Aftermath of Trauma Predicts PTSD Risk	2019	10.1177/2470547019844441	(Hinrichs et al., 2019)	6B4	Disorders specifically associated with stress	Develop	Private	Single group	Longitudinal naturalistic study	Data retrieved	Participants enrolled in the emergency room at Grady Memorial Hospital in Atlanta, GA	N	N	Subgroups/patterns identification	Y	Single	Y	Mixed	N	Not reported	N	107	All	N	NA	NA	NA	Unsupervised	Mixture model	LGMM	Not reported	Not reported	Not reported	Akaike information criterion, Bayesian Information Criterion, Entropy	Y	NA	NA	Y	Y
Increased Skin Conductance Response in the Immediate Aftermath of Trauma Predicts PTSD Risk	2019	10.1177/2470547019844441	(Hinrichs et al., 2019)	6B4	Disorders specifically associated with stress	Develop	Private	Single group	Longitudinal naturalistic study	Data retrieved	Participants enrolled in the emergency room at Grady Memorial Hospital in Atlanta, GA	N	N	Prognosis	Y	Single	Y	Mixed	N	Not reported	N	107	All	N	NA	NA	NA	Supervised	Regression	lasso regression with elastic net		Not reported	Not reported	AUC	N	Internal	.632 bootstrap	Y	Y
Dynamic brain connectivity is a better predictor of PTSD than static connectivity	2017	10.1002/hbm.23676	(Jin et al., 2017)	6B4	Disorders specifically associated with stress	Develop	Private	Case-control	Cross-sectional	Own study	Cohort of PTSD patients which survived earthquake	N	N	Diagnose	N	Single	Y	Medical Image	Y	Neuroimaging preprocessing	N	149	76	N	NA	NA	NA	Supervised	SVM	lineal RCE-SVM	t-test + RCE wrapper in SVM model	Not reported	Not reported	Acc	N	Internal	Cross-validation	Y	N
Speech-based markers for posttraumatic stress disorder in US veterans	2019	10.1002/da.22890	(Marmar et al., 2019)	6B4	Disorders specifically associated with stress	Develop	Private	Case-control	Cross-sectional	Own study	Not reported / Unclear	N	N	Diagnose	Y	Single	Y	Audio recording	Y	Y	N	129	52	N	NA	NA	NA	Supervised	Trees	CART	Not reported	Not reported	Not reported	Acc, AUC	N	Internal	Out-of-bag	Y	Y
Compromised hippocampus-striatum pathway as a potential imaging biomarker of mild-traumatic brain injury and posttraumatic stress disorder	2017	10.1002/hbm.23551	(Rangaprakash et al., 2017)	6B4	Disorders specifically associated with stress	Develop	Private	Case-Control	Case-Control	Own study	Active soldiers voluntarily recruited from USA military camp using questionnary (PCL5 checklist) & clinincal history. Multisite	Y	Y	Biomarkers/predictors	Y	Single	Y	Mixed	Y	Neuroimaging preprocessing	N	87	59 (17 PTSD, 42 PTSD+PCS)	N	N/A	N/A	Not reported	Supervised	Ensembled	RCE(K-Means)-SVM	RCE(K-Means) Clustering	Not Reported	Not reported	Acc	Y	Internal	Cross-validation + hold-out internal test	Y	Y
Adaptive identification of cortical and subcortical imaging markers of early life stress and posttraumatic stress disorder	2019	10.1111/jon.12600	(Salminen et al., 2019)	6B4	Disorders specifically associated with stress	Develop	Private	Case-control	Cross-sectional	Own study	Participants were former soldiers recruited in 2 medical centers	Y	N	Biomarkers/predictors	Y	Single	Y	Medical Image	Y	Neuroimaging preprocessing	N	97	40	N	NA	NA	NA	Supervised	SVM	linear SVM	Not reported	Not reported	Not reported	Acc, balanced accuracy, sensitivity, specificity, PPV, F1	N	Internal	Cross-validation	Y	N
A validated predictive algorithm of post-traumatic stress course following emergency department admission after a traumatic stressor	2020	10.1038/s41591-020-0951-z	(Schultebraucks et al., 2020)	6B4	Disorders specifically associated with stress	Develop	Private	Cohorts	Prospective cohort	Data retrieved	Participants were enrolled after being admitted to the ED of a level 1 trauma center	Y	N	Prognosis	Y	Single	Y	Mixed	Y	Not reported	N	377 development model and 377 for validation	All	Y	13 variables from patients	Exclusion	Exclusion of variables	Supervised	Ensembled	Deep Super Learner: Ensembling of RF, AdaBoost, Logistic Regression and SVM	Manually	Not reported	Not reported	precision, recall, f1 score and ROC-AUC	N	Internal and external	Internal: Hold-out, External validation: testing	Y	N
Pre-deployment risk factors for PTSD in active-duty personnel deployed to Afghanistan: a machine-learning approach for analyzing multivariate predictors	2020	10.1038/s41380-020-0789-2	(Schultebraucks, Qian, et al., 2020)	6B4	Disorders specifically associated with stress	Develop	Private	Cohorts	Longitudinal naturalistic study	Data retrieved	Participants recruited from ctive-duty Army personnel of the 101st Airborne at Fort Campbell, Kentucky	N	N	Prognosis	Y	Single	Y	Mixed	Y	stratified random sampling	N	437	All	Y	15 % data	Multiple imputation	bagged decision trees	Supervised	Competing models	SVM and RF	Not reported	Not reported	Not reported	AUC	Y	Internal	Hold-out	Y	Y
Pre-treatment resting-state functional MR imaging predicts the long-term clinical outcome after short-term paroxtine treatment in post-traumatic stress disorder	2018	10.3389/fpsyt.2018.00532	(Yuan et al., 2018)	6B4	Disorders specifically associated with stress	Develop	Private	Single group	Prospective cohort	Data retrieved	Cohort of previous study about PTSD patients which survived earthquake	N	N	Prognosis	Y	Single	Y	Medical Image	Y	Mean centering	N	20	9	Y	2	Exclusion	Exclusion	Supervised	SVM	Linear Gaussian SVM	Not reported	Not reported	Not reported	Acc, Specificity, Sensitivity, AUC	Y	Internal	Leave-one-sample-out	Y	Y
Changes in functional connectivity after theta-burst transcranial magnetic stimulation for post-traumatic stress disorder: a machine-learning study	2020	10.1007/s00406-020-01172-5	(Zandvakili et al., 2021)	6B4	Disorders specifically associated with stress	Develop	Private	Comparison treatment arms	RCT	Data retrieved	Patients with PTSD disorder and elegible to TMS treatment. 1 site.	N	N	Biomarkers/predictors	Y	Single	Y	Biosignal	Y	N	N	47	24	Y	12	Exclusion	Exclusion	Supervised	SVM	SVM	Not reported	Not Reported	Not reported	Acc, Sen, Spe, AUC	Y	Internal	Leave-two-out cross-validation	Y	Y
An artificial intelligence-derived tool proposal to ease disordered eating screening in people with obesity	2021	10.1007/s40519-020-01076-2	(Iceta et al., 2021)	6B8	Feeding or eating disorders	Develop	Private	Case-control	Case-control	Data retrieved	Participants recruited frmo specialt care sites in France.	Y	N	Diagnose	Y	Single	N	Mixed	N	Not reported	N	176	45	N	N/A	N/A	Not reported	Supervised	Competing models	Logistic regresion, SVM and trees, Neuronal Network, CN2, Naive Bayes (bayesian), KNN, SGD	Fast Correlation-Based Filter (FCBF)	Not Reported	Not reported	Acc, Precision, Recall, AUC, F1	N	Internal	Hold-out	N	N
Predicting optimal treatment outcomes using the Personalized Advantage Index for patients with persistent somatic symptoms	2021	10.1080/10503307.2021.1916120	(Senger et al., 2022)	6C2	Bodily distress disorder	Develop	Private	Comparison treatment arms	RCT	Data retrieved	Participants were outpatients in psychotherapy institutions. Multisite.	Y	N	Treatment quality	Y	Single	Y	Mixed	N	Not reported	N	203	All	N	N/A	N/A	Not reported	Supervised	Regression	Regression (ENR)	multicollinearity problem + RF selection	Not Reported	Not reported	Not reported	Not reported	Internal	Leave-one-subject	Y	N
Mobile phone sensors and supervised machine learning to identify alcohol use events in young adults: implications for just-in-time adaptive interventions	2018	10.1016/j.addbeh.2017.11.039	(Bae et al., 2018)	6C4	Disorders due to substance use	Develop	Private	Single group	Prospective cohort	Own study	Recruitment occurred through an Emergency Department (ED) and college campus, using similar methods	Y	N	Prognosis	Y	Single	Y	Mixed	N	Not reported	N	51	All	Y	Not reported	Not reported	Not reported	Supervised	Competing models	C4.5 Tree, Bayesian Network, RF	Information Gain	Not reported	Not reported	acc, Kappa, F-score, and Receiver Operating Characteristic (ROC)	N	Internal	Hold-out	Y	Y
Oxytocin-induced changes in intrinsic network connectivity in cocaine use disorder: modulation by gender, childhood trauma, and years of use	2019	10.3389/fpsyt.2019.00502	(Joseph et al., 2019)	6C4	Disorders due to substance use	Develop	Private	Cross-over arms	Not reported / Unclear	Data retrieved	"individuals who responded to local media advertisements over a 54-month period completed the fMRI scanning procedures."	N	N	Biomarkers/predictors	Y	Single	Y	Medical image	Y	Neuroimaging preprocessing	N	93	All	N	NA	NA	Not reported	Supervised	Regression	Regression (Automatic Linear Modeling)	No	Not Reported	Not reported	R2	N	Internal	Hold-out	Y	N
Oxytocin-induced changes in intrinsic network connectivity in cocaine use disorder: modulation by gender, childhood trauma, and years of use	2019	10.3389/fpsyt.2019.00502	(Joseph et al., 2019)	6C4	Disorders due to substance use	Develop	Private	Cross-over arms	Not reported / Unclear	Data retrieved	"individuals who responded to local media advertisements over a 54-month period completed the fMRI scanning procedures."	N	N	Biomarkers/predictors	Y	Single	Y	Medical image	Y	Neuroimaging preprocessing	N	93	All	N	NA	NA	Not reported	Supervised	Regression	Regression (Automatic Linear Modeling)	No	Not Reported	Not reported	R2	N	Internal	Hold-out	Y	N
Gabapentin Enacarbil Extended-Release Versus Placebo: a Likely Responder Reanalysis of a Randomized Clinical Trial	2020	10.1111/acer.14414	(Laska et al., 2020)	6C4	Disorders due to substance use	Develop	Private	Comparison treatment arms	RCT	Data retrieved	Participants were treatment-seeking volunteers with a DSM-5 diagnosis of at least moderate AUD (i.e., 4 or more criteria) in the past year who responded by telephone to advertisements from 10 academic sites in the United States	Y	N	Treatment quality	Y	Single	N	Mixed	N	Not reported	N	338	141	Y	166 participants	Multiple imputation	Chained equations imputation	Supervised	Trees	Trees (RF)	No	Not Reported	Not reported	Not reported	N	Not reported	Not reported	Y	N
Factors Associated with HIV Testing Among Participants from Substance Use Disorder Treatment Programs in the US: A Machine Learning Approach	2017	10.1007/s10461-016-1628-y	(Pan et al., 2017)	6C4	Disorders due to substance use	Develop	Private	Comparison treatment arms	RCT	Data retrieved	"Recruiters attempted to approach all patients accessing services. Prospective participants were approached at least once at various times including during intake, and before, after, or between drug treatment services. Those eligible were self-reported HIV-negative (or status unknown) men and women aged 18 years or older, seeking or receiving drug treatment services at the site and had not receiv…	N	N	Biomarkers/predictors	Y	Single	Y	Mixed	N	Not reported	N	1281	Not reported	Y	370	Multiple imputation	Imputation of missing values assuming missing at random by non-parametric imputation method built in RF	Supervised	Trees	Trees (RF)	No	Not Reported	Not reported	Out-of-bag prediction error (OOB error)	N	Internal	Cross-validation	Y	N
Individualized treatment response prediction of dialectical behavior therapy for borderline personality disorder using multimodal magnetic resonance imaging	2019	10.1002/brb3.1384	(Schmitgen et al., 2019)	6D1	Personality disorders	Develop	Private	Single group	Case report	Data retrieved	Patients (women) seeking treatment in specialized DBT program (specialty care). Multisite	Y	Y	Treatment quality	Y	Single	Y	Mixed	Y	Neuroimaging preprocessing	N	31	16	N	N/A	N/A	Not reported	Supervised	Trees	RF (Trees)	calculated median permutation importance scores from Several models with different combinations	Not Reported	Not reported	Acc, Sen, Spe, positive, and negative likelihood ratios	Y	Internal	Cross-validation	Y	N
Developing a machine learning model to identify delirium risk in geriatric internal medicine inpatients	2021	10.1007/s41999-021-00562-9	(Li et al., 2022)	6D7	Neurocognitive disorders	Develop	Private	Cohorts	Prospective Cohort	Own study	Participants recruited from specialty care site	N	N	Prognosis	Y	Single	N	Mixed	N	SMOTE for oversampling target class	N	740	101	N	N/A	N/A	Not reported	Supervised	Trees	Trees (CART)	5-CV tuning which include best variables	Not Reported	Not reported	Acc, Sen, Spe, TPR, NPR, F1, AUC	N	Internal	Hold-out	Y	Y
Quantifying cognitive resilience in Alzheimer's Disease: The Alzheimer's Disease Cognitive Resilience Score	2020	10.1371/journal.pone.0241707	(Yao et al., 2020)	6D7	Neurocognitive disorders	Develop	Private	Cohorts	Prospective cohort	Data retrieved	Participants from 2 longitudinal studies. First, persons living communally, including employed (e.g., Teaching Orders) and retired (e.g., Missionary Orders) persons. Second	N	N	Prognosis	Y	Single	N	Mixed	N	Not reported	N	980Â	All	Y	46	Exclusion	Exclusion	Supervised	Ensembled	Ensembled boosting 2 stage models: 1.Regression of scores and merging in 2 groups, 2. Classification of high/low subgroups scoresRegression (4 for previous 2 groups). Types: Regression (ENR and logistic), Trees (RF, mboost, XGBoost), SVM	Not reported	Not Reported	Not reported	Accuracy, Sen, Spe, F1-Score	N	Internal	Hold-out	N	N
Quad-phased data mining modeling for dementia diagnosis	2017	10.1186/S12911-017-0451-3	(Bang et al., 2017)	6D8	Dementia	Develop	Private	Case-control	Prospective cohort	Data retrieved	Participants who were diagnosed with normal cognition, subjective memory impairment, mild cognitive impairment, vascular cognitive impairment, subcortical ischemic vascular dementia, Alzheimerâ€™s disease, or other type of dementia by neurologist or psychiatrist were recruited from 2005.1 to 2013.5 from 37 university-affiliated hospitals .	Y	N	Diagnose	Not reported	Single	N	Mixed	N	Not reported	N	14.917	Not reported	N	Not reported	Not reported	Not reported	Supervised	Competing models	SVM, ANN, Decision Tree	â€˜kScale variable selection method	Not reported	Not reported	AUC	N	Internal	Hold-out	Y	N
A novel ensemble-based machine learning algorithm to predict the conversion from mild cognitive impairment to Alzheimer's disease using socio-demographic characteristics, clinical information, and neuropsychological measures	2019	10.3389/fneur.2019.00756	(Grassi et al., 2019)	6D8	Dementia	Develop	Public	Single group	Longitudinal naturalistic study	Data retrieved	Data extracted from ADNI database "Data regarding 550 subjects with MCI and with available diagnostic follow-up assessments for at least 3 years were included in the study. " Multisite international	Y	Y	Prognosis	Y	Single	Y	Mixed	Y	Standarization (Z-scores) and one-hot encoding of non-dichotomous categorical predictors	N	550	197	Y	Not reported	Single imputation	Predictors with missing values >20% were excluded. For the rest, imputation by median (numeric variable) and mode (categorical variable)	Supervised	Ensembled	Ensemble model (Voting models): Combination of Regression (Linear and Log (L1 and L2)), SVM, kNN, NN (Multilayer P), Trees (RF and GTB) with different subsamples of predictors	3 methods. Selection of contious variables by t-test (p<0.05), adn Fisher's exact test for categorical variables. Also 2 wrapper methods with Logistic Regression and RF	Not Reported	Not reported	Balanced Acc, Sen, Spe, PPV, NPV, F1-Score	N	Internal	Leave-one-site-out	Y	Y
Predicting women with depressive symptoms postpartum with machine learning methods	2021	10.1038/s41598-021-86368-y	(Andersson et al., 2021)	600	Mental or behavioural disorders associated with pregnancy, childbirth or the puerperium, without psychotic symptoms	Develop	Private	Cohorts	Prospective cohort	Data retrieved	Pregnant women recruited from Gynaecology department in hospital	N	N	Diagnose	Y	Single	Y	Mixed	Y	Continuous: standarization (z-score), nominal and ordinal variables were encoded (binary), oversampling of minor class (PDD target class)	N	4313	577Â	Y	36	Multiple imputation	Exclusion of samples with missing values >50%, predictors >25% missing excluded, the rest were imputed. Continuous variables by MICE, categorical and ordinal variables were imputed with K nearest neighborsâ€™ imputation	Supervised	Competing models	Regression (Lasso and Ridge), Trees (Distributed RF, XRF and GBM), Bayesian (Naives) and Stacked Ensemble	Iteration of RF with Mean Decrease in Impurity (MDI) + validating models	Not Reported	Not reported	Acc, Sen, Spe, PPV, NPV, AUC	N	Internal	Cross-validation	Y	Y
Predicting Adherence to Internet-Delivered Psychotherapy for Symptoms of Depression and Anxiety After Myocardial Infarction: machine Learning Insights From the U-CARE Heart Randomized Controlled Trial	2018	10.2196/10754	(Bremer et al., 2018)	6000000	Secondary mental or behavioural syndromes associated with disorders or diseases classified elsewhere	Develop	Private	Single group	RCT	Data retrieved	Patients were identified and screened for eligibility during a routine visit to a cardiac nurse at 1-8 weeks following their MI. Nurses provided brief trial information and logged all consecutive patients matching the inclusion criteria. 25 sites Sweden.	Y	N	Treatment quality	Y	Combined	Y	Mixed	N	Not reported	N	90	43	Y	5 of 34 predictors	Multiple imputation	k nearest neighbor (k-NN) imputation	Supervised	Trees	Trees (RF)	Recursive feature elimination (wrapper method)	Not Reported	Not reported	Accuracy	N	Internal	Cross-validation	Y	Y
Personalized prediction of depression in patients with newly diagnosed Parkinson's disease: A prospective cohort study	2020	10.1016/j.jad.2020.02.046	(Gu et al., 2020)	6000000	Secondary mental or behavioural syndromes associated with disorders or diseases classified elsewhere	Develop	Public	Cohorts	Prospective Cohort	Data retrieved	Patients recluited in clinical study sites (International multi-site) or self-refered by publicity campaign.	Y	Y	Diagnose	Y	Single	N	Mixed	Y	Discretizacion of continuous predictors for logistic regression	N	342	66	Y	Not reported	Multiple imputation	Chained equations	Supervised	Trees	Trees (XGBoost)	Forward and backward elimination	Not Reported	Hosmerâ€“Lemeshow test	AUC, Sen, Spe	N	Internal	Cross-Validation	Y	Y
A Prediction Model for Cognitive Impairment Risk in Colorectal Cancer after Chemotherapy Treatment	2021	10.1155/2021/6666453	(S.-P. Zhou et al., 2021)	6000000	Secondary mental or behavioural syndromes associated with disorders or diseases classified elsewhere	Develop	Private	Case-control	Case-control	Own study	Patients who underwent surgery and postoperative chemotherapy between June 2016 and August 2020 at Ningbo Medical Center Lihuili Eastern Hospital.	N	N	Prognosis	N	Single	N	Mixed	N	Not reported	N	386	117	N	N/A	N/A	Not reported	Supervised	Competing models	Trees (RF), SVM, Regression (LASSO)	LASSO	Not Reported	calibration curves	AUC, C-Index	Y	Internal	Hold-out	Y	N
Somatic and sociodemographic predictors of depression outcome among depressed patients with coronary artery disease - A secondary analysis of the SPIRR-CAD study	2019	10.1186/s12888-019-2026-6	(Vitinius et al., 2019)	6000000	Secondary mental or behavioural syndromes associated with disorders or diseases classified elsewhere	Develop	Private	Comparison treatment arms	RCT	Data retrieved	"Patients for the SPIRR-CAD trial were recruited and treated at ten different study sites across Germany" Multicenter	Y	N	Biomarkers/predictors	Y	Single	Y	Mixed	N	Not reported	N	570	All	N	N/A	N/A	Not reported	Supervised	Regression	Binomial LASSO GLM	No (LASSO itself)	Not Reported	Not reported	Not reported	Not reported	Internal	Cross-validation	Y	Y
Bayesian Nonparametric Clustering of Patients with Advanced Cancer on Anxiety and Depression	2017	10.1109/ICMLA.2017.00-83	(Y. Li et al., 2017)	6000000	Secondary mental or behavioural syndromes associated with disorders or diseases classified elsewhere	Develop	Private	Comparison treatment arms	RCT	Data retrieved	Participants weren patients with advanced or terminal cancer who reported depression or anxiety symptons	N	N	Subgroups/patterns identification	Y	Combined	N	Questionnaries and scales	N	Not reported	N	321	All	Y	67	Exclusion	Exclusion	Supervised	Bayesian	Bayesian (BNP)	No	Not Reported	NA	NA	N	NA	NA	N	N
Predicting mental health problems in adolescence using machine learning techniques	2020	10.1371/journal.pone.0230389	(Tate et al., 2020)	Inespecifico	Unspecified	Develop	Private	Single group	Longitudinal naturalistic study	Data retrieved	"July 2004, parents of all Swedish 9-year-old twins (i.e.,born July 1995 and onwards) are identified through the Swedish Twin Registry and asked to participate in telephone interviews on somatic and mental health. During the first 3 years of the study, 12-year-old twins (i.e., born July 1992 to June 1995) were also included. The reason for choosing these age groups was that most of the major chil…	Y	N	Prognosis	Y	Combined	N	Mixed	Y	SMOTE over-under-smapling, Merging of related categorical variables with variance close to 0, centering and scaling for NN	N	7638 twins	Not reported	Y	Not reported	Multiple imputation	Exclusion variables > 50% missingnes, <50% tree based imputation	Supervised	Competing models	Regression (log), SVM, Trees (RF and XGBoost), NN	Pre-defined	Not Reported	Not reported	AUC, PPV, NPV	Y	Internal	Hold-out	Y	Y
Physical characteristics not psychological state or trait characteristics predict motion during resting state fMRI	2019	10.1038/s41598-018-36699-0	(Ekhtiari et al., 2019)	6A7,6B0,6C4	Combination	Develop	Private	Cohorts	Longitudinal naturalistic study	Own study	"Subjects are recruited from local treatment facilities or from people seeking treatment for anxiety and/or depressive symptoms or substance use disorders"	N	N	Subgroups/patterns identification	Y	Single	Y	Mixed	N	Not reported	N	464	All	Y	N/A	Multiple imputation	k-nearest neighbors imputation	Supervised	Ensembled	Ensembled model: Regression (ENET, Principal Component Regression, PLS), SVR, Trees (RF, Conditional Inferece Forest)	Pre-defined	Not Reported	Not reported	mean R2 and 95% Conf. Interval	N	Internal	Cross-validation	Y	Y
Neurocognitive Graphs of First-Episode Schizophrenia and Major Depression Based on Cognitive Features	2018	10.1007/s12264-017-0190-6	(Liang et al., 2018)	6A2,6A7	Combination	Develop	Private	Cohorts	Cross-sectional	Own study	Not reported / Unclear	Not reported	Not reported	Subgroups/patterns identification	Y	Single	N	Questionnaries and scales	Y	Standarization (Z-scores)	N	577	340	N	N/A	N/A	Not reported	Supervised	Regression	LASSO	No	Not Reported	Not reported	Acc, F1-Score	N	Internal	Hold-out	Y	N
Network Analysis of Behaviors in the Depression and Autism Realms: Inter-Relationships and Clinical Implications	2020	10.1007/s10803-019-03914-4	(Montazeri et al., 2020)	6A0,6A7, 6B0	Combination	Develop	Private	Case-control	RCT + Cohort	Data retrieved	" Participants were recruited from May 2010 through August 2013, through four out-patient mental health care clinics in the northern part of the Netherlands."	Y	N	Subgroups/patterns identification	Y	Single	N	Questionnaries and scales	N	Not reported	N	2134	126	Y	8	Exclusion	Exclusion	Supervised	Bayesian	LASSO-Gaussian graphical models (GGMs)	No	Not Reported	NA	NA	N	NA	NA	Y	N
A signature-based machine learning model for distinguishing bipolar disorder and borderline personality disorder	2018	10.1038/s41398-018-0334-0	(Perez Arribas et al., 2018)	6A6, 6D1	Combination	Develop	Private	Cohorts	Prospective cohort	Data retrieved	Not reported / Unclear	Not reported	Not reported	Diagnose	N	Single	N	Questionnaries and scales	Y	Normalization	N	139	48 bipolar, 31 borderline disorder, 51 HC	Y	18	Exclusion	Exclusion	Supervised	Trees	Trees (RF)	No	Not Reported	Not reported	Acc, Sen, Spe, PPV, AUC	N	Internal	Leave-one-sample-out	N	Y
A signature-based machine learning model for distinguishing bipolar disorder and borderline personality disorder	2018	10.1038/s41398-018-0334-0	(Perez Arribas et al., 2018)	6A6, 6D1	Combination	Develop	Private	Cohorts	Prospective cohort	Data retrieved	Not reported / Unclear	Not reported	Not reported	Prognosis	N	Combined	N	Questionnaries and scales	Y	Normalization	N	139 (2192 samples)	All	Y	9	Exclusion	Exclusion	Supervised	Trees	Trees (RF)	No	Not Reported	Not reported	MAE, % corrected predictions (diff(actual-predicted)<1)	Y	Internal	Hold-out	Y	N
Traces of Trauma: A Multivariate Pattern Analysis of Childhood Trauma, Brain Structure, and Clinical Phenotypes	2020	10.1016/j.biopsych.2020.05.020	(Popovic et al., 2020)	6A2,6A7	Combination	Develop	Private	Cohorts	Prospective Cohort	Data retrieved	Patients recruited from 10 specialty care sites.	Y	N	Subgroups/patterns identification	Y	Combined	N	Mixed	Y	Neuroimaging preprocessing and standarization (z-score)	N	1076 (649 for development and 427 for external validation)	All	N	N/A	N/A	Not reported	Supervised	Regression	sparse partial least squares (SPLS)	No	Not Reported	Not reported	Spearmanâ€™s correlation coefficient (?) between LV (weights) patterns for external and internal datasets (statistical)	Y	Internal and External	Internal: nested Cross-Validation. External: testing all	Y	Y
Predeployment predictors of psychiatric disorder-symptoms and interpersonal violence during combat deployment	2018	10.1002/da.22807	(Rosellini et al., 2018)	6A7,6B0	Combination	Develop	Private	Single group	Longitudinal naturalistic study	Data retrieved	Soldiers from USA Army recruited at several survey and sampling stages	Y	N	Prognosis	Y	Single	Y	Mixed	N	N	N	7048	All	N	NA	NA	NA	Supervised	Ensembled	Ensemble model of: Reg Eneet (Regression), Splines (Regression),RF and Bayesian trees (Trees), SVM, Ada Boosting	Not reported	Not reported	Not reported	AUC	N	NA	Comparing to Logistic Regression AUC	N	N
Perceptual insensitivity to the modulation of interoceptive signals in depression, anxiety, and substance use disorders	2021	10.1038/s41598-021-81307-3	(Smith et al., 2021)	6A7,6B0,6C4	Combination	Develop	Private	Cohorts	Longitudinal naturalistic study	Data retrieved	" Recruitment was based on the dimensional National Institute of Mental Health Research Domain Criteria framework"	N	N	Subgroups/patterns identification	N	Single	Y	Mixed	Y	Standarization (Z-score)	N	412	All	Y	N/A	Multiple imputation	k-nearest neighbors imputation	Supervised	Ensembled	Ensembled model: Regression (ENET), SVR, Trees (RF)	Pre-defined	Not Reported	Not reported	Not reported	N	Internal	Cross-validation	N	N
Use of machine learning in predicting clinical response to transcranial magnetic stimulation in comorbid posttraumatic stress disorder and major depression: A resting state electroencephalography study	2019	10.1016/j.jad.2019.03.077	(Zandvakili et al., 2019)	6A7,6B4	Combination	Develop	Private	Single group	non-randomized Clinical Trial	Own study	Not reported / Unclear	Not reported	Not reported	Diagnose	Y	Combined	Y	Biosignal	Y	N	Y	29	13 (MDD) & 12 (PTSD)	N	N/A	N/A	Not reported	Supervised	Regression	LASSO	No	Not Reported	Not reported	R2, ROC, AUC, Sen, Spe	Y	Internal	Leave-one-sample-out	Y	Y
Use of machine learning in predicting clinical response to transcranial magnetic stimulation in comorbid posttraumatic stress disorder and major depression: A resting state electroencephalography study	2019	10.1016/j.jad.2019.03.077	(Zandvakili et al., 2019)	6A7,6B4	Combination	Develop	Private	Single group	non-randomized Clinical Trial	Own study	Not reported / Unclear	Not reported	Not reported	Subgroups/patterns identification	Y	Single	Y	Biosignal	Y	N	Y	21	All	N	N/A	N/A	Not reported	Supervised	SVM	SVM	Wrapper method feature selection for SVM	Not Reported	Not reported	Acc	Y	Internal	Leave-two-subjetct-out	Y	Y

## Sheet: Risk of bias
		Objective		Participants					Candidate predictors			Outcome				Analysis
Title	DOI	Article	ICD-11 3º level	ICD Mental Disorders Groups	Were appropriate data sources used?	Was the collection of data blinded when it should be?	Is it unlikely to introduce some bias in the distribution of samples due to missing outcome data or exclusion criteria? (Follow-up loss, missingess in cross-sectional…)	Was the number of samples enough to ensure a significative perfomance of the models?	Bias in Participants	Were predictors defined and assessed in a similar way for all participants?	Are all predictors available at the time the model is intended to be used?	Bias in predictors	Was the outcome determined appropriately?	Was the outcome defined and determined in a similar way for all participants?	Was the outcome determined without knowledge of predictor information?	Bias in Outcome	Were there a reasonable number of participants with the outcome?	Were continuous and categorical predictors handled appropriately?	Were participants with missing data handled appropriately?	Was selection of predictors carried on with enough stastical power (no univariate analysis, done when needed…)?	Were relevant model performance measures evaluated appropriately?	Were model overfitting and optimism in model performance accounted for?	Were final predictors and weights reported?	Were model features and coefficients reported?	Bias in analysis	Overall
A risk calculator to predict adult attention-deficit/hyperactivity disorder: Generation and external validation in three birth cohorts and one clinical sample	10.1017/S2045796019000283	(Caye et al., 2019)	6A0	Neurodevelopmental disorders	Y	Y	Unclear	Y	LOW	N	Y	UNCLEAR	Unclear	N	Y	UNCLEAR	Y	Y	Y	Y	Unclear	Y	N	N	LOW	UNCLEAR
Comparison and predictors of treatment adherence and remission among patients with schizophrenia treated with paliperidone palmitate or atypical oral antipsychotics in community behavioral health organizations	10.1186/S12888-017-1507-8	(Anderson et al., 2017)	6A2	Schizophrenia or other primary psychotic disorders	Y	Unclear	Unclear	Y	HIGH	Y	Y	LOW	Y	Y	Y	LOW	Y	Unclear	Unclear	Y	N	N	N	N	HIGH	HIGH
The Early Psychosis Screener for Internet (EPSI)-SR: Predicting 12Â month psychotic conversion using machine learning	10.1016/j.schres.2019.01.015	(Brodey et al., 2019)	6A2	Schizophrenia or other primary psychotic disorders	Y	Y	N	Unclear	HIGH	Y	Y	LOW	Unclear	N	N	HIGH	Unclear	N	N	Y	N	N	N	N	HIGH	HIGH
Two distinct neuroanatomical subtypes of schizophrenia revealed using machine learning	10.1093/brain/awaa025	(Chand et al., 2020)	6A2	Schizophrenia or other primary psychotic disorders	Unclear	Y	Unclear	Y	UNCLEAR	Y	Y	LOW	N	N	Y	HIGH	Y	Y	Unclear	Unclear	N	N	N	N	HIGH	HIGH
Association of a Reproducible Epigenetic Risk Profile for Schizophrenia with Brain Methylation and Function	10.1001/jamapsychiatry.2019.4792	(Chen et al., 2020)	6A2	Schizophrenia or other primary psychotic disorders	Y	Y	Unclear	Y	UNCLEAR	N	N	HIGH	Unclear	Y	Y	LOW	Y	Y	N	N	N	N	N	N	HIGH	HIGH
Use of machine learning to determine deviance in neuroanatomical maturity associated with future psychosis in youths at clinically high risk	10.1001/jamapsychiatry.2018.1543	(Chung et al., 2018)	6A2	Schizophrenia or other primary psychotic disorders	Y	Y	Y	Y	LOW	N	Unclear	HIGH	Y	Unclear	Y	LOW	Y	Y	Unclear	Unclear	N	Y	N	N	HIGH	HIGH
Identifying a neuroanatomical signature of schizophrenia, reproducible across sites and stages, using machine learning with structured sparsity	10.1111/acps.12964	(de Pierrefeu et al., 2018)	6A2	Schizophrenia or other primary psychotic disorders	Unclear	Unclear	Unclear	Y	HIGH	Y	Y	LOW	Y	N	Y	HIGH	N	Y	N	Unclear	Y	Y	N	N	HIGH	HIGH
A robust sparse-modeling framework for estimating schizophrenia biomarkers from fMRI	10.1016/j.jneumeth.2016.11.005	(Dillon et al., 2017)	6A2	Schizophrenia or other primary psychotic disorders	Y	Unclear	Y	Y	UNCLEAR	Y	Y	LOW	Y	Y	Y	LOW	Y	Y	Y	Y	N	N	N	Y	UNCLEAR	UNCLEAR
Machine learning for predicting psychotic relapse at 2Â years in schizophrenia in the national FACE-SZ cohort	10.1016/j.pnpbp.2018.12.005	(Fond et al., 2019)	6A2	Schizophrenia or other primary psychotic disorders	Y	Y	N	Y	HIGH	Y	Y	LOW	Y	Y	N	UNCLEAR	Y	Unclear	N	Y	N	N	Y	Y	HIGH	HIGH
Machine learning for predicting psychotic relapse at 2Â years in schizophrenia in the national FACE-SZ cohort	10.1016/j.pnpbp.2018.12.005	(Fond et al., 2019)	6A2	Schizophrenia or other primary psychotic disorders	Y	Y	Y	Y	LOW	Y	Unclear	LOW	N	N	Y	HIGH	Y	Unclear	Y	Y	N	N	Y	Y	UNCLEAR	HIGH
Development of a computerized adaptive diagnostic screening tool for psychosis	10.1016/j.schres.2021.03.020	(Gibbons et al., 2021)	6A2	Schizophrenia or other primary psychotic disorders	Y	Y	N	Y	UNCLEAR	Y	Y	LOW	N	N	N	HIGH	Y	N	N	Y	N	N	N	N	HIGH	HIGH
Development of a computerized adaptive diagnostic screening tool for psychosis	10.1016/j.schres.2021.03.020	(Gibbons et al., 2021)	6A2	Schizophrenia or other primary psychotic disorders	Y	Y	N	Y	UNCLEAR	Y	Y	LOW	N	N	N	HIGH	N	N	N	Y	N	N	N	N	HIGH	HIGH
Multisite prediction of 4-week and 52-week treatment outcomes in patients with first-episode psychosis: a machine learning approach	10.1016/S2215-0366(16)30171-7	(Koutsouleris et al., 2016)	6A2	Schizophrenia or other primary psychotic disorders	Y	Y	N	Y	UNCLEAR	Y	Y	LOW	Y	Y	N	LOW	Y	Y	N	Y	Y	Y	N	N	HIGH	HIGH
Predicting Response to Repetitive Transcranial Magnetic Stimulation in Patients With Schizophrenia Using Structural Magnetic Resonance Imaging: A Multisite Machine Learning Analysis	10.1093/schbul/sbx114	(Koutsouleris et al., 2018)	6A2	Schizophrenia or other primary psychotic disorders	N	Unclear	N	N	HIGH	Y	Y	LOW	Y	Y	Y	LOW	N	Y	Unclear	Y	N	N	Y	N	HIGH	HIGH
Patterns of schizophrenia symptoms: hidden structure in the PANSS questionnaire	10.1038/s41398-018-0294-4	(Lefort-Besnard et al., 2018)	6A2	Schizophrenia or other primary psychotic disorders	Y	Y	Y	Y	LOW	Y	Y	LOW	Y	Y	N	UNCLEAR	Y	Y	Y	Y	N	N	Y	N	HIGH	HIGH
Patterns of schizophrenia symptoms: hidden structure in the PANSS questionnaire	10.1038/s41398-018-0294-4	(Lefort-Besnard et al., 2018)	6A2	Schizophrenia or other primary psychotic disorders	N	N	N	Y	HIGH	Y	Y	LOW	Y	Y	N	UNCLEAR	Unclear	Unclear	Unclear	Y	N	N	N	N	HIGH	HIGH
Stratification and prediction of remission in first-episode psychosis patients: the OPTiMiSE cohort study	10.1038/s41398-018-0366-5	(Martinuzzi et al., 2019)	6A2	Schizophrenia or other primary psychotic disorders	Y	Y	N	Y	UNCLEAR	Y	Y	LOW	Y	Y	N	LOW	Y	N	N	Unclear	N	N	N	N	HIGH	HIGH
Stratification and prediction of remission in first-episode psychosis patients: the OPTiMiSE cohort study	10.1038/s41398-018-0366-5	(Martinuzzi et al., 2019)	6A2	Schizophrenia or other primary psychotic disorders	Y	Y	N	Y	UNCLEAR	Y	Y	LOW	N	N	N	HIGH	Y	N	N	Unclear	N	N	Y	N	HIGH	HIGH
Multi-center MRI prediction models: Predicting sex and illness course in first episode psychosis patients	10.1016/j.neuroimage.2016.07.027	(Nieuwenhuis et al., 2017)	6A2	Schizophrenia or other primary psychotic disorders	Unclear	Y	N	Y	HIGH	Y	Y	LOW	Y	Y	Y	LOW	Y	Y	Y	N	N	N	N	N	HIGH	HIGH
Multi-center MRI prediction models: Predicting sex and illness course in first episode psychosis patients	10.1016/j.neuroimage.2016.07.027	(Nieuwenhuis et al., 2017)	6A2	Schizophrenia or other primary psychotic disorders	N	N	N	Y	HIGH	Y	Y	LOW	Y	N	Y	HIGH	Y	Y	Y	N	N	N	N	N	HIGH	HIGH
Multisite machine learning analysis provides a robust structural imaging signature of schizophrenia detectable across diverse patient populations and within individuals	10.1093/schbul/sbx137	(Rozycki et al., 2018)	6A2	Schizophrenia or other primary psychotic disorders	Y	Y	Unclear	Y	LOW	N	Y	HIGH	Y	N	Y	HIGH	Y	Y	Y	N	N	Y	Y	N	HIGH	HIGH
Intrinsic Connectivity Network-Based Classification and Detection of Psychotic Symptoms in Youth with 22q11.2 Deletions	10.1093/cercor/bhx076	(Schreiner et al., 2017)	6A2,LD44.NY	Schizophrenia or other primary psychotic disorders	Y	Y	Unclear	Y	UNCLEAR	Y	Y	LOW	Y	Y	Y	LOW	Y	Y	Unclear	Y	Y	Y	Y	N	LOW	UNCLEAR
Intrinsic Connectivity Network-Based Classification and Detection of Psychotic Symptoms in Youth with 22q11.2 Deletions	10.1093/cercor/bhx076	(Schreiner et al., 2017)	6A2,LD44.NY	Schizophrenia or other primary psychotic disorders	Unclear	Y	Unclear	N	HIGH	Y	Y	LOW	Y	Y	Y	LOW	N	Y	Unclear	Y	Y	Y	Y	N	HIGH	HIGH
Consistent Functional Connectivity Alterations in Schizophrenia Spectrum Disorder: A Multisite Study	10.1093/schbul/sbw145	(SkÃ¥tun et al., 2017)	6A2	Schizophrenia or other primary psychotic disorders	N	N	Unclear	Y	HIGH	Unclear	Y	UNCLEAR	Y	N	Y	HIGH	Y	Y	Unclear	Y	Y	Unclear	N	N	HIGH	HIGH
Consistent Functional Connectivity Alterations in Schizophrenia Spectrum Disorder: A Multisite Study	10.1093/schbul/sbw145	(SkÃ¥tun et al., 2017)	6A2	Schizophrenia or other primary psychotic disorders	Y	N	Unclear	Y	HIGH	Unclear	Y	UNCLEAR	Y	Y	Y	LOW	Y	Y	Unclear	Y	N	N	N	N	HIGH	HIGH
Using machine learning and structural neuroimaging to detect first episode psychosis: Reconsidering the evidence	10.1093/schbul/sby189	(Vieira et al., 2020)	6A2	Schizophrenia or other primary psychotic disorders	Y	Y	N	Y	HIGH	N	Y	HIGH	N	N	Y	HIGH	Y	Y	Unclear	Unclear	Y	Y	Y	N	HIGH	HIGH
Differences Between Schizophrenic and Normal Subjects Using Network Properties from fMRI	10.1007/S10278-017-0020-4	(Y. Bae et al., 2018)	6A2	Schizophrenia or other primary psychotic disorders	Y	Unclear	Y	N	HIGH	Y	Y	LOW	Y	Y	Y	LOW	N	Y	N	Y	Y	N	Y	N	HIGH	HIGH
Forecasting Mood in Bipolar Disorder from Smartphone Self-assessments: Hierarchical Bayesian approach	10.2196/15028	(Busk et al., 2020)	6A6	Bipolar or related disorders	Y	Y	N	Y	HIGH	Y	Y	LOW	Y	Y	N	LOW	Y	Y	N	Y	N	N	N	N	HIGH	HIGH
Predictive modeling for response to lithium and quetiapine in bipolar disorder	10.1111/bdi.12752	(Kim et al., 2019)	6A6	Bipolar or related disorders	Y	Unclear	Unclear	Y	UNCLEAR	Y	Unclear	UNCLEAR	Y	Y	N	LOW	Y	Y	N	N	N	N	Y	N	HIGH	HIGH
Changes in the brain structural connectome after a prospective randomized clinical trial of lithium and quetiapine treatment in youth with bipolar disorder	10.1038/s41386-021-00989-5	(Lei et al., 2021)	6A6	Bipolar or related disorders	Y	N	N	Y	HIGH	Y	Y	LOW	Y	Y	Y	LOW	Unclear	Y	N	N	N	N	N	N	HIGH	HIGH
Shape analysis of the cingulum, uncinate and arcuate fasciculi in patients with bipolar disorder	10.1503/jpn.150291	(Sun et al., 2017)	6A6	Bipolar or related disorders	Y	Y	N	Y	HIGH	N	Y	HIGH	N	N	Y	HIGH	Y	Y	Y	Y	N	N	N	N	HIGH	HIGH
Abnormal segments of right uncinate fasciculus and left anterior thalamic radiation in major and bipolar depression	10.1016/j.pnpbp.2017.09.006	(Deng et al., 2018)	6A6, 6A7	Mood episodes	Y	Y	Y	Y	LOW	Y	Y	LOW	Y	Y	Y	LOW	Y	Y	Unclear	Y	N	N	Y	N	HIGH	HIGH
Implementing machine learning in bipolar diagnosis in China	10.1038/s41398-019-0638-8	(Ma et al., 2019)	6A6, 6A7	Mood episodes	Y	Y	Unclear	Y	UNCLEAR	Unclear	Y	UNCLEAR	Unclear	N	N	HIGH	Y	N	Unclear	Y	N	N	Y	N	HIGH	HIGH
Whole-Brain Exploratory Analysis of Functional Task Response Following Erythropoietin Treatment in Mood Disorders: a Supervised Machine Learning Approach	10.3389/fnins.2019.01246	(Nielsen et al., 2019)	6A6, 6A7	Mood episodes	Y	Y	Y	Unclear	UNCLEAR	Y	Y	LOW	Y	Y	Y	LOW	Y	Y	Y	Unclear	N	N	N	N	HIGH	HIGH
Predicting tDCS treatment outcomes of patients with major depressive disorder using automated EEG classification	10.1016/j.jad.2016.10.021	(Al-Kaysi et al., 2017)	6A7	Depressive Disorders	Y	Y	Y	N	HIGH	Y	Y	LOW	Y	Y	Y	LOW	N	N	Y	Y	N	N	N	N	HIGH	HIGH
Predicting tDCS treatment outcomes of patients with major depressive disorder using automated EEG classification	10.1016/j.jad.2016.10.021	(Al-Kaysi et al., 2017)	6A7	Depressive Disorders	Y	Y	Y	N	HIGH	Y	Y	LOW	Y	Y	Y	LOW	N	N	Y	Y	N	N	N	N	HIGH	HIGH
Modifiable predictors of suicidal ideation during psychotherapy for late-life major depression. A machine learning approach	10.1038/s41398-021-01656-5	(Alexopoulos et al., 2021)	6A7, MB26	Depressive Disorders	Y	N	Y	Y	HIGH	Y	Y	LOW	Y	Y	N	LOW	Y	N	Y	Y	N	N	Y	N	HIGH	HIGH
Modifiable predictors of suicidal ideation during psychotherapy for late-life major depression. A machine learning approach	10.1038/s41398-021-01656-5	(Alexopoulos et al., 2021)	6A7, MB26	Depressive Disorders	Y	N	Y	Y	HIGH	Y	Y	LOW	Y	Y	Y	LOW	Y	N	Y	Y	N	N	Y	Y	HIGH	HIGH
Detecting Depression Severity by Interpretable Representations of Motion Dynamics	10.1109/FG.2018.00116	(Anis et al., 2018)	6A7	Depressive Disorders	Unclear	Unclear	Unclear	N	HIGH	Unclear	Y	UNCLEAR	Y	Y	N	LOW	N	Y	N	Y	N	N	N	N	HIGH	HIGH
Augmentation of Physician Assessments with Multi-Omics Enhances Predictability of Drug Response: A Case Study of Major Depressive Disorder	10.1109/MCI.2018.2840660	(Athreya et al., 2018)	6A7	Depressive Disorders	Y	N	N	Y	HIGH	Y	Y	LOW	Y	Y	N	LOW	Unclear	Y	N	Y	Y	N	N	N	HIGH	HIGH
Augmentation of Physician Assessments with Multi-Omics Enhances Predictability of Drug Response: A Case Study of Major Depressive Disorder	10.1109/MCI.2018.2840660	(Athreya et al., 2018)	6A7	Depressive Disorders	Y	N	N	Y	HIGH	Y	Y	LOW	Y	Y	N	LOW	Unclear	Y	N	Y	Y	N	N	N	HIGH	HIGH
Tracking and monitoring mood stability of patients with major depressive disorder by machine learning models using passive digital data: Prospective naturalistic multicenter study	10.2196/24365	(Bai et al., 2021)	6A7	Depressive Disorders	Y	Y	N	Y	HIGH	Y	Y	LOW	Y	N	N	HIGH	N	N	N	Y	N	N	N	N	HIGH	HIGH
Responders to rTMS for depression show increased fronto-midline theta and theta connectivity compared to non-responders	10.1016/j.brs.2017.10.015	(Bailey et al., 2018)	6A7	Depressive Disorders	Y	Y	Unclear	N	HIGH	N	Y	HIGH	Y	Y	N	LOW	N	Y	Unclear	Y	Y	N	N	N	HIGH	HIGH
Prediction of repeated-dose intravenous ketamine response in major depressive disorder using the GWAS-based machine learning approach	10.1016/j.jpsychires.2021.04.014	(Bao et al., 2021)	6A7	Depressive Disorders	Unclear	N	Y	N	HIGH	Y	Y	LOW	Y	Y	Y	LOW	N	Unclear	Y	Unclear	N	N	Y	N	HIGH	HIGH
Social inequalities contribute to racial/ethnic disparities in depressive symptomology among men who have sex with men	10.1007/s00127-020-01940-7	(Barrett et al., 2021)	6A7	Depressive Disorders	N	Y	Unclear	Y	HIGH	Unclear	Unclear	HIGH	Y	Y	Y	LOW	Y	Unclear	N	Y	N	N	N	N	HIGH	HIGH
Pretreatment and early-treatment cortical thickness is associated with SSRI treatment response in major depressive disorder	10.1038/s41386-018-0122-9	(Bartlett et al., 2018)	6A7	Depressive Disorders	Y	N	Unclear	Y	UNCLEAR	N	Y	UNCLEAR	Y	Y	N	LOW	Y	Unclear	N	Unclear	Y	N	N	N	HIGH	HIGH
Symptom clusters in adolescent depression and differential response to treatment: a secondary analysis of the Treatment for Adolescents with Depression Study randomised trial	10.1016/S2215-0366(20)30060-2	(Bondar et al., 2020)	6A7	Depressive Disorders	Y	Y	N	Y	UNCLEAR	Y	Y	LOW	Y	Y	N	LOW	Y	N	N	Y	N	N	N	N	HIGH	HIGH
Predicting Therapy Success and Costs for Personalized Treatment Recommendations Using Baseline Characteristics: data-Driven Analysis	10.2196/10275	(Bremer et al., 2018)	6A7	Depressive Disorders	Y	N	N	Y	HIGH	Y	Y	LOW	Y	Y	N	LOW	Y	Y	N	Y	N	N	Y	N	HIGH	HIGH
Metabolic activity in subcallosal cingulate predicts response to deep brain stimulation for depression	10.1038/s41386-020-0745-5	(Brown et al., 2020)	6A7	Depressive Disorders	Y	Y	N	N	HIGH	Y	Y	LOW	Y	Y	N	LOW	N	Y	N	Y	Y	N	Y	N	HIGH	HIGH
Predicting treatment response to antidepressant medication using early changes in emotional processing	10.1016/j.euroneuro.2018.11.1102	(Browning et al., 2019)	6A7	Depressive Disorders	N	N	N	N	HIGH	N	Y	HIGH	Y	Y	N	HIGH	N	N	N	Y	Y	Y	N	N	HIGH	HIGH
The relation between therapy quality, therapy processes and outcomes and identifying for whom therapy quality matters in CBT and IPT for depression	10.1016/j.brat.2021.103815	(Bruijniks et al., 2021)	6A7	Depressive Disorders	Y	N	N	Y	HIGH	Y	Y	LOW	Y	Y	N	LOW	Unclear	Y	N	Y	Unclear	N	Y	N	HIGH	HIGH
A probabilistic framework for predicting disease dynamics: A case study of psychotic depression	10.1016/j.jbi.2019.103232	(Bueno et al., 2019)	6A7	Depressive Disorders	Y	Y	Y	Y	LOW	Y	Y	LOW	Y	Y	N	UNCLEAR	Y	Y	N	Y	Unclear	N	N	N	HIGH	HIGH
Detection of major depressive disorder from linear and nonlinear heart rate variability features during mental task protocol	10.1016/j.compbiomed.2019.103381	(Byun et al., 2019)	6A7	Depressive Disorders	Unclear	Unclear	Y	N	HIGH	Y	Y	LOW	Y	N	Y	HIGH	N	N	Y	Y	Y	N	Y	N	HIGH	HIGH
Natural speech algorithm applied to baseline interview data can predict which patients will respond to psilocybin for treatment-resistant depression	10.1016/j.jad.2018.01.006	(Carrillo et al., 2018)	6A7	Depressive Disorders	N	N	Y	N	HIGH	Y	Y	LOW	Y	Y	Y	LOW	N	Y	Y	Y	N	N	N	N	HIGH	HIGH
A multivariate neuroimaging biomarker of individual outcome to transcranial magnetic stimulation in depression	10.1002/hbm.24725	(Cash et al., 2019)	6A7	Depressive Disorders	Y	Y	N	N	UNCLEAR	Y	Y	LOW	Y	Y	N	UNCLEAR	N	Y	Y	Y	Y	N	Y	N	HIGH	HIGH
Exploring comorbid depression and physical health trajectories: A case-based computational modelling approach	10.1111/jep.13042	(Castellani et al., 2018)	6A7	Depressive Disorders	Y	Y	N	Y	HIGH	Y	Y	LOW	Y	Y	N	LOW	Y	Y	N	Y	Unclear	Y	Y	N	HIGH	HIGH
Cross-trial prediction of treatment outcome in depression: A machine learning approach	10.1016/S2215-0366(15)00471-X	(Chekroud et al., 2016)	6A7	Depressive Disorders	Y	Unclear	N	Y	HIGH	Y	Y	LOW	Y	Y	N	LOW	Unclear	Y	N	Y	Y	Y	N	N	HIGH	HIGH
Using i-vectors from voice features to identify major depressive disorder	10.1016/j.jad.2021.04.004	(Di et al., 2021)	6A7	Depressive Disorders	Y	Unclear	N	Y	UNCLEAR	Unclear	Unclear	UNCLEAR	Y	Y	N	LOW	Y	Unclear	Unclear	N	N	N	N	N	HIGH	HIGH
Brain regulation of emotional conflict predicts antidepressant treatment response for depression	10.1038/s41562-019-0732-1	(Fonzo et al., 2019)	6A7	Depressive Disorders	Y	N	N	Y	HIGH	Y	Y	LOW	Y	N	Y	HIGH	Y	Y	N	Unclear	N	N	Y	N	HIGH	HIGH
Estimating patient-specific treatment advantages in the 'Treatment for Adolescents with Depression Study'	10.1016/j.jpsychires.2019.02.021	(Foster et al., 2019)	6A7	Depressive Disorders	Y	Y	N	Y	HIGH	Y	Y	LOW	Y	Y	Y	LOW	Y	Y	Unclear	Y	N	N	Y	N	HIGH	HIGH
Can personalized treatment prediction improve the outcomes, compared with the group average approach, in a randomized trial? Developing and validating a multivariable prediction model in a pragmatic megatrial of acute treatment for major depression	10.1016/j.jad.2020.05.141	(Furukawa et al., 2020)	6A7	Depressive Disorders	N	N	Y	Y	UNCLEAR	Y	Y	LOW	Y	Y	N	UNCLEAR	Y	N	N	Y	N	N	N	N	HIGH	HIGH
Predicting instructed simulation and dissimulation when screening for depressive symptoms	10.1007/s00406-018-0967-2	(Goerigk et al., 2020)	6A7	Depressive Disorders	Y	N	Y	Y	LOW	Y	Y	LOW	Y	Y	Y	LOW	Y	N	Y	Y	Y	N	N	N	HIGH	HIGH
Developing a data-driven algorithm for guiding selection between cognitive behavioral therapy, fluoxetine, and combination treatment for adolescent depression	10.1038/s41398-020-01005-y	(Gunlicks-Stoessel et al., 2020)	6A7	Depressive Disorders	Y	Y	Y	Y	LOW	Y	Y	LOW	Y	Y	N	LOW	Y	N	Y	Y	Unclear	N	N	N	HIGH	HIGH
Patterns of symptom change in major depression: Classification and clustering of long term courses	10.1016/j.psychres.2018.03.086	(Hartmann et al., 2018)	6A7	Depressive Disorders	Y	Y	N	Y	UNCLEAR	Y	Y	LOW	Y	Y	N	UNCLEAR	Y	N	N	Y	N	N	N	N	HIGH	HIGH
Personalized prediction of transcranial magnetic stimulation clinical response in patients with treatment-refractory depression using neuroimaging biomarkers and machine learning	10.1016/j.jad.2021.04.081	(Hopman et al., 2021)	6A7	Depressive Disorders	Unclear	N	Y	N	HIGH	Y	Unclear	LOW	Y	Y	Y	LOW	N	Y	Y	N	Y	N	Y	N	HIGH	HIGH
Evaluating the severity of depressive symptoms using upper body motion captured by RGB-depth sensors and machine learning in a clinical interview setting: A preliminary study	10.1016/j.comppsych.2020.152169	(Horigome et al., 2020)	6A7	Depressive Disorders	Y	Y	N	N	HIGH	Y	Y	LOW	Y	Y	Y	LOW	N	N	Unclear	Y	N	N	N	N	HIGH	HIGH
Combining clinical variables to optimize prediction of antidepressant treatment outcomes	10.1016/j.jpsychires.2016.03.016	(Iniesta et al., 2016)	6A7	Depressive Disorders	Y	N	N	Y	HIGH	Y	Y	LOW	Y	Y	N	UNCLEAR	Y	Y	Y	Unclear	Y	N	Y	N	UNCLEAR	HIGH
Combining clinical variables to optimize prediction of antidepressant treatment outcomes	10.1016/j.jpsychires.2016.03.016	(Iniesta et al., 2016)	6A7	Depressive Disorders	Y	N	N	Y	HIGH	Y	Y	LOW	Y	Y	N	UNCLEAR	Y	Y	Y	Unclear	N	N	Y	N	UNCLEAR	HIGH
Using Artificial Intelligence to Predict Change in Depression and Anxiety Symptoms in a Digital Intervention: evidence from a Transdiagnostic Randomized Controlled Trial	10.1016/j.psychres.2020.113618	(Jacobson & Nemesure, 2021)	6A7	Depressive Disorders	Y	Y	N	Y	UNCLEAR	Unclear	Unclear	UNCLEAR	Unclear	Y	N	UNCLEAR	Y	N	N	Unclear	N	N	N	N	HIGH	HIGH
Clinical patterns differentially predict response to transcranial direct current stimulation (tDCS) and escitalopram in major depression: a machine learning analysis of the ELECT-TDCS study	10.1016/j.jad.2020.01.118	(Kambeitz et al., 2020)	6A7	Depressive Disorders	Y	Y	Unclear	Y	UNCLEAR	Y	Y	LOW	Y	Y	N	UNCLEAR	Y	Y	N	Y	Y	N	Y	N	HIGH	HIGH
Clustering patients by depression symptoms to predict venlafaxine ER antidepressant efficacy: Individual patient data analysis	10.1016/j.jpsychires.2020.06.011	(Kato et al., 2020)	6A7	Depressive Disorders	Y	N	Unclear	Y	HIGH	Y	Y	LOW	Y	Y	N	LOW	Y	N	Unclear	Y	N	N	N	N	HIGH	HIGH
Combining machine learning algorithms for prediction of antidepressant treatment response	10.1111/acps.13250	(Kautzky et al., 2021)	6A7	Depressive Disorders	N	N	N	Y	HIGH	Y	Y	LOW	Y	Y	N	LOW	Y	Y	N	Y	N	Y	N	N	HIGH	HIGH
Combining machine learning algorithms for prediction of antidepressant treatment response	10.1111/acps.13250	(Kautzky et al., 2021)	6A7	Depressive Disorders	N	N	N	Y	HIGH	Y	Y	LOW	Y	Y	N	LOW	Y	Y	N	Y	N	N	N	N	HIGH	HIGH
Combining machine learning algorithms for prediction of antidepressant treatment response	10.1111/acps.13250	(Kautzky et al., 2021)	6A7	Depressive Disorders	N	N	N	Y	HIGH	Y	Y	LOW	Y	Y	N	LOW	Y	Y	N	Y	N	N	N	N	HIGH	HIGH
Testing a machine-learning algorithm to predict the persistence and severity of major depressive disorder from baseline self-reports	10.1038/mp.2015.198	(Kessler et al., 2016)	6A7	Depressive Disorders	Y	Y	Unclear	Y	UNCLEAR	Y	Y	LOW	Y	Y	Y	LOW	Y	Y	Y	Y	Y	Y	N	N	LOW	UNCLEAR
An individualized treatment rule to optimize probability of remission by continuation, switching, or combining antidepressant medications after failing a first-line antidepressant in a two-stage randomized trial	10.1017/S0033291721000027	(Kessler et al., 2021)	6A7	Depressive Disorders	Y	Y	N	N	HIGH	Y	Y	LOW	Y	Y	N	LOW	N	N	Unclear	Y	N	N	N	N	HIGH	HIGH
Peripheral inflammatory biomarkers define biotypes of bipolar depression	10.1038/s41380-021-01051-y	(Lee et al., 2021)	6A7	Depressive Disorders	Y	N	Unclear	N	HIGH	Y	Unclear	LOW	Y	Y	Y	LOW	Unclear	Y	N	Y	N	N	Y	N	HIGH	HIGH
Peripheral inflammatory biomarkers define biotypes of bipolar depression	10.1038/s41380-021-01051-y	(Lee et al., 2021)	6A7	Depressive Disorders	Y	N	Unclear	N	HIGH	Y	Unclear	LOW	Y	Y	Y	LOW	Unclear	Y	N	Y	N	N	Y	N	HIGH	HIGH
Machine Learning Identifies Large-Scale Reward-Related Activity Modulated by Dopaminergic Enhancement in Major Depression	10.1016/j.bpsc.2019.10.002	(Liu et al., 2020)	6A7	Depressive Disorders	Y	N	N	N	HIGH	Y	Y	HIGH	Y	Y	Y	LOW	N	Y	N	Y	Y	N	Y	N	HIGH	HIGH
Multimodal fusion of structural and functional brain imaging in depression using linked independent component analysis	10.1002/hbm.24802	(Maglanoc et al., 2020)	6A7	Depressive Disorders	Y	N	Unclear	Y	LOW	Y	Y	LOW	Y	Y	Y	LOW	Y	Y	N	Y	N	N	N	N	HIGH	HIGH
Multimodal fusion of structural and functional brain imaging in depression using linked independent component analysis	10.1002/hbm.24803	(Maglanoc et al., 2020)	6A7	Depressive Disorders	Y	N	N	Y	HIGH	Y	Y	LOW	Y	Y	Y	LOW	Y	Y	N	Y	Y	N	N	N	HIGH	HIGH
Cloud-Based Functional Magnetic Resonance Imaging Neurofeedback to Reduce the Negative Attentional Bias in Depression: A Proof-of-Concept Study	10.1016/j.bpsc.2020.10.006	(Mennen et al., 2021)	6A7	Depressive Disorders	N	N	Y	N	HIGH	Y	Unclear	UNCLEAR	Y	Y	N	HIGH	N	Y	N	Unclear	N	N	N	N	HIGH	HIGH
The detection of malingering: a new tool to identify made-up depression	10.3389/fpsyt.2018.00249	(Monaro et al., 2018)	6A7	Depressive Disorders	Y	N	Y	Unclear	HIGH	Y	Y	LOW	Y	N	Y	HIGH	Unclear	N	Y	N	N	N	N	Y	HIGH	HIGH
Predictive modeling of treatment resistant depression using data from STARD and an independent clinical study	10.1371/journal.pone.0197268	(Nie et al., 2018)	6A7	Depressive Disorders	Y	N	N	Y	HIGH	N	Y	HIGH	N	N	N	HIGH	Y	Unclear	Unclear	N	Y	Y	Y	N	HIGH	HIGH
Predictive modeling of treatment resistant depression using data from STARD and an independent clinical study	10.1371/journal.pone.0197268	(Nie et al., 2018)	6A7	Depressive Disorders	Y	N	N	Y	HIGH	N	Y	HIGH	N	N	N	HIGH	Y	Unclear	Unclear	N	Y	Y	Y	N	HIGH	HIGH
The accuracy of passive phone sensors in predicting daily mood	10.1002/da.22822	(Pratap et al., 2019)	6A7	Depressive Disorders	N	N	N	Y	HIGH	Y	Y	LOW	N	Y	N	HIGH	Y	Y	Unclear	N	N	N	N	N	HIGH	HIGH
Evaluation of a Machine Learning Model Based on Pretreatment Symptoms and Electroencephalographic Features to Predict Outcomes of Antidepressant Treatment in Adults with Depression: A Prespecified Secondary Analysis of a Randomized Clinical Trial	10.1001/jamanetworkopen.2020.6653	(Rajpurkar et al., 2020)	6A7	Depressive Disorders	Unclear	Y	N	Y	HIGH	Y	Y	LOW	Y	Y	N	HIGH	Y	N	Unclear	Y	N	Unclear	N	Y	HIGH	HIGH
Prediction of individual response to electroconvulsive therapy via machine learning on structural magnetic resonance imaging data	10.1001/jamapsychiatry.2016.0316	(Redlich et al., 2016)	6A7	Depressive Disorders	N	N	N	N	HIGH	Y	Unclear	UNCLEAR	Y	Y	N	UNCLEAR	N	Y	Y	Y	Y	N	N	N	HIGH	HIGH
RNA editing blood biomarkers for predicting mood alterations in HCV patients	10.1007/s13365-019-00772-9	(Salvetat et al., 2019)	6A7	Depressive Disorders	N	N	Unclear	N	HIGH	Y	Unclear	UNCLEAR	Y	Y	Y	LOW	N	N	Y	Y	N	N	N	N	HIGH	HIGH
Discriminating Heterogeneous Trajectories of Resilience and Depression After Major Life Stressors Using Polygenic Scores	10.1001/jamapsychiatry.2021.0228	(Schultebraucks et al., 2021)	6A7	Depressive Disorders	Y	Y	Y	Y	LOW	Y	Y	LOW	Y	Y	Y	LOW	Y	Y	Y	Y	N	N	Y	N	HIGH	HIGH
Plasma metabolites predict severity of depression and suicidal ideation in psychiatric patients-a multicenter pilot analysis	10.1371/journal.pone.0165267	(Setoyama et al., 2016)	6A7, MB26.A	Depressive Disorders	Unclear	Unclear	Unclear	N	HIGH	Unclear	N	HIGH	N	N	Y	HIGH	Unclear	N	Unclear	Unclear	N	N	Y	N	HIGH	HIGH
Identifying treatment effects of an informal caregiver education intervention to increase days in the community and decrease caregiver distress: A machine-learning secondary analysis of subgroup effects in the HI-FIVES randomized clinical trial	10.1186/s13063-020-4113-x	(Shepherd-Banigan et al., 2020)	6A7	Depressive Disorders	Y	Y	Unclear	Y	LOW	Y	Y	LOW	Y	Y	Y	LOW	Y	Y	Y	N	N	N	Y	N	HIGH	HIGH
Salience Network Functional Connectivity Predicts Placebo Effects in Major Depression	10.1016/j.bpsc.2015.10.002	(Sikora et al., 2016)	6A7	Depressive Disorders	Y	N	N	N	HIGH	Y	Y	LOW	Y	Y	Y	LOW	N	Y	N	Y	N	N	N	N	HIGH	HIGH
Modifiable predictors of nonresponse to psychotherapies for late-life depression with executive dysfunction: a machine learning approach	10.1038/s41380-020-0836-z	(Solomonov et al., 2021)	6A7	Depressive Disorders	Y	N	Unclear	Y	UNCLEAR	Y	Y	LOW	Y	Y	N	LOW	Unclear	N	Unclear	Unclear	N	N	N	N	HIGH	HIGH
Modifiable predictors of nonresponse to psychotherapies for late-life depression with executive dysfunction: a machine learning approach	10.1038/s41380-020-0836-z	(Solomonov et al., 2021)	6A7	Depressive Disorders	Y	N	Unclear	Y	UNCLEAR	Y	Y	LOW	Y	Y	Y	LOW	Y	N	Unclear	Unclear	N	N	N	N	HIGH	HIGH
Modifiable predictors of nonresponse to psychotherapies for late-life depression with executive dysfunction: a machine learning approach	10.1038/s41380-020-0836-z	(Solomonov et al., 2021)	6A7	Depressive Disorders	Y	N	Unclear	Y	UNCLEAR	Y	Y	LOW	Y	Y	Y	LOW	Y	Y	Unclear	Y	Y	N	N	N	UNCLEAR	HIGH
Precision medicine for long-term depression outcomes using the Personalized Advantage Index approach: cognitive therapy or interpersonal psychotherapy?	10.1017/S0033291719003192	(van Bronswijk et al., 2021)	6A7	Depressive Disorders	Y	N	Unclear	Unclear	UNCLEAR	Y	Y	LOW	Y	Y	N	LOW	Unclear	Y	Unclear	Y	N	N	N	N	HIGH	HIGH
Cross-trial prediction in psychotherapy: external validation of the Personalized Advantage Index using machine learning in two Dutch randomized trials comparing CBT versus IPT for depression	10.1080/10503307.2020.1823029	(van Bronswijk, Bruijniks, et al., 2021)	6A7	Depressive Disorders	Y	Y	Unclear	Y	UNCLEAR	Unclear	Y	UNCLEAR	Y	Y	N	LOW	Y	Y	Unclear	Y	Y	N	N	N	HIGH	HIGH
Personalized prediction of antidepressant v. placebo response: Evidence from the EMBARC study	10.1017/S0033291718001708	(Webb et al., 2019)	6A7	Depressive Disorders	N	N	N	Y	HIGH	Y	Y	LOW	Y	Y	N	LOW	Unclear	Y	N	Y	N	N	N	N	HIGH	HIGH
An electroencephalographic signature predicts antidepressant response in major depression	10.1038/s41587-019-0397-3	(Wu et al., 2020)	6A7	Depressive Disorders	Y	N	N	Y	HIGH	N	Y	HIGH	Y	Y	Y	LOW	Y	Y	N	Y	N	N	N	N	HIGH	HIGH
Machine learning methods to evaluate the depression status of chinese recruits: a diagnostic study	10.2147/NDT.S275620	(Zhao & Feng, 2020)	6A7	Depressive Disorders	Y	Y	Y	Y	LOW	Y	Y	LOW	Y	Y	Y	LOW	Y	Y	Y	Unclear	N	N	N	N	HIGH	HIGH
Machine learning methods to evaluate the depression status of chinese recruits: a diagnostic study	10.2147/NDT.S275620	(Zhao & Feng, 2020)	6A7	Depressive Disorders	Y	Y	Y	Y	LOW	Y	Y	LOW	Y	Y	Y	LOW	Y	Y	Y	Unclear	Y	N	N	N	HIGH	HIGH
Outcome-Weighted Learning for Personalized Medicine with Multiple Treatment Options	10.1109/DSAA.2018.00072	(Zhou et al., 2019)	6A7	Depressive Disorders	Y	N	N	Y	HIGH	Y	Y	LOW	Y	Y	N	LOW	Y	Y	N	Y	N	N	Y	N	HIGH	HIGH
Optimizing patient expectancy in the pharmacologic treatment of major depressive disorder	10.1017/S0033291718003343	(Zilcha-Mano et al., 2019)	6A7	Depressive Disorders	Unclear	N	Unclear	Unclear	UNCLEAR	Y	Y	LOW	Y	Y	N	LOW	Unclear	Unclear	N	Y	N	N	N	N	HIGH	HIGH
Spoken words as biomarkers: Using machine learning to gain insight into communication as a predictor of anxiety	10.1093/jamia/ocaa049	(Demiris et al., 2020)	6B0	Anxiety or fear-related disorders	Y	Y	N	Unclear	HIGH	Y	Y	LOW	Y	Y	Y	LOW	Unclear	Unclear	Unclear	N	Y	N	N	N	HIGH	HIGH
Neuroimaging, genetic, clinical, and demographic predictors of treatment response in patients with social anxiety disorder	10.1016/j.jad.2019.10.027	(Frick et al., 2020)	6B0	Anxiety or fear-related disorders	Y	Y	Y	N	HIGH	Unclear	N	HIGH	Y	Y	Y	LOW	N	Unclear	Y	Y	Y	N	N	N	HIGH	HIGH
Predicting Social Anxiety Treatment Outcome Based on Therapeutic Email Conversations	10.1109/JBHI.2016.2601123	(Hoogendoorn et al., 2017)	6B0	Anxiety or fear-related disorders	Y	Y	Y	Unclear	LOW	Y	Y	LOW	Y	Y	Y	LOW	Unclear	Y	Y	N	Y	N	Y	N	HIGH	HIGH
On-line anxiety level detection from biosignals: machine learning based on a randomized controlled trial with spider-fearful individuals	10.1371/journal.pone.0231517	(Ihmig et al., 2020)	6B0	Anxiety or fear-related disorders	Y	N	Y	N	HIGH	Y	Y	LOW	Y	N	N	HIGH	N	N	Y	N	Y	N	N	N	HIGH	HIGH
On-line anxiety level detection from biosignals: machine learning based on a randomized controlled trial with spider-fearful individuals	10.1371/journal.pone.0231517	(Ihmig et al., 2020)	6B0	Anxiety or fear-related disorders	Y	N	Y	N	HIGH	Y	Y	LOW	Y	N	N	HIGH	N	N	Y	N	Y	N	N	N	HIGH	HIGH
Moderators of response to child-based and parent-based child anxiety treatment: a machine learning-based analysis	10.1111/jcpp.13386	(Lebowitz et al., 2021)	6B0	Anxiety or fear-related disorders	Y	Y	Unclear	Y	UNCLEAR	Y	Y	LOW	Y	Y	N	LOW	Y	Y	Y	Y	N	N	Y	N	HIGH	HIGH
Understanding importance of clinical biomarkers for diagnosis of anxiety disorders using machine learning models	10.1371/journal.pone.0251365	(Sharma & Verbeke, 2021)	6B0	Anxiety or fear-related disorders	Y	Y	N	Y	HIGH	Unclear	N	HIGH	N	N	Y	HIGH	Y	Unclear	N	Y	N	N	Y	N	HIGH	HIGH
Prediction of outcome in internet-delivered cognitive behaviour therapy for paediatric obsessive-compulsive disorder: a machine learning approach	10.1002/mpr.1576	(Lenhard et al., 2018)	6B2	Obsessive-compulsive or related disorders	N	N	Unclear	N	HIGH	Unclear	Y	HIGH	Y	Y	Y	LOW	N	N	N	N	N	N	N	N	HIGH	HIGH
Modelling PTSD diagnosis using sleep, memory, and adrenergic metabolites: an exploratory machine-learning study	10.1002/hup.2691	(Breen et al., 2019)	6B4	Disorders specifically associated with stress	Y	Unclear	N	Y	HIGH	Y	Y	LOW	Y	Y	Y	LOW	N	Y	N	Y	N	N	Y	N	HIGH	HIGH
Transdiagnostic symptom clusters and associations with brain, behavior, and daily function in mood, anxiety, and trauma disorders	10.1001/jamapsychiatry.2017.3951	(Grisanzio et al., 2018)	6B4	Disorders specifically associated with stress	Y	Y	Unclear	Y	UNCLEAR	Y	Y	LOW	Unclear	Unclear	Unclear	UNCLEAR	Y	Unclear	N	N	Y	N	N	N	HIGH	HIGH
Increased Skin Conductance Response in the Immediate Aftermath of Trauma Predicts PTSD Risk	10.1177/2470547019844441	(Hinrichs et al., 2019)	6B4	Disorders specifically associated with stress	Y	Y	Y	Y	LOW	Y	Y	LOW	Y	Y	Y	LOW	Unclear	Unclear	Y	Y	Y	Y	Y	Y	UNCLEAR	UNCLEAR
	10.1177/2470547019844441	(Hinrichs et al., 2019)	6B4	Disorders specifically associated with stress	Y	Y	Y	Y	LOW	Y	Y	LOW	Y	Y	Y	LOW	Unclear	Unclear	Y	Y	Y	N	Y	Y	UNCLEAR	UNCLEAR
Dynamic brain connectivity is a better predictor of PTSD than static connectivity	10.1002/hbm.23676	(Jin et al., 2017)	6B4	Disorders specifically associated with stress	Y	Y	Y	Y	LOW	Y	Y	LOW	Unclear	Y	Y	HIGH	N	Y	Y	N	N	N	N	N	HIGH	HIGH
Speech-based markers for posttraumatic stress disorder in US veterans	10.1002/da.22890	(Marmar et al., 2019)	6B4	Disorders specifically associated with stress	Y	Unclear	Unclear	Y	UNCLEAR	Y	Unclear	UNCLEAR	Y	Y	Y	LOW	Unclear	Y	Y	Y	Y	N	Y	N	HIGH	HIGH
Compromised hippocampus-striatum pathway as a potential imaging biomarker of mild-traumatic brain injury and posttraumatic stress disorder	10.1002/hbm.23551	(Rangaprakash et al., 2017)	6B4	Disorders specifically associated with stress	Y	Y	Y	N	HIGH	Y	Y	LOW	Y	Y	Y	LOW	N	Y	Y	Y	N	N	N	N	HIGH	HIGH
Adaptive identification of cortical and subcortical imaging markers of early life stress and posttraumatic stress disorder	10.1111/jon.12600	(Salminen et al., 2019)	6B4	Disorders specifically associated with stress	Y	Y	Y	Unclear	UNCLEAR	Y	Y	LOW	Y	Y	Y	LOW	Y	Y	Y	Y	Y	N	Y	N	LOW	Unclear
A validated predictive algorithm of post-traumatic stress course following emergency department admission after a traumatic stressor	10.1038/s41591-020-0951-z	(Schultebraucks et al., 2020)	6B4	Disorders specifically associated with stress	Y	Unclear	Y	Y	LOW	Y	Y	LOW	Y	Y	Y	LOW	Y	Unclear	Unclear	Y	Y	Y	Y	N	LOW	LOW
Pre-deployment risk factors for PTSD in active-duty personnel deployed to Afghanistan: a machine-learning approach for analyzing multivariate predictors	10.1038/s41380-020-0789-2	(Schultebraucks, Qian, et al., 2020)	6B4	Disorders specifically associated with stress	Y	Y	N	Y	HIGH	Y	Y	LOW	Y	Y	Y	LOW	Unclear	Unclear	Unclear	Y	N	Y	Y	N	HIGH	HIGH
Pre-treatment resting-state functional MR imaging predicts the long-term clinical outcome after short-term paroxtine treatment in post-traumatic stress disorder	10.3389/fpsyt.2018.00532	(Yuan et al., 2018)	6B4	Disorders specifically associated with stress	Y	Y	Y	N	HIGH	Y	Y	LOW	Y	Y	Y	LOW	N	Y	N	Y	Y	Y	N	N	HIGH	HIGH
Changes in functional connectivity after theta-burst transcranial magnetic stimulation for post-traumatic stress disorder: a machine-learning study	10.1007/s00406-020-01172-5	(Zandvakili et al., 2021)	6B4	Disorders specifically associated with stress	Y	Y	Y	Unclear	UNCLEAR	Y	Y	LOW	Unclear	Y	Y	UNCLEAR	N	Unclear	Y	Y	Y	N	N	N	HIGH	HIGH
An artificial intelligence-derived tool proposal to ease disordered eating screening in people with obesity	10.1007/s40519-020-01076-2	(Iceta et al., 2021)	6B8	Feeding or eating disorders	Y	Y	Y	Y	LOW	Y	Y	LOW	Unclear	Y	N	HIGH	N	N	Y	Y	Y	N	Y	N	HIGH	HIGH
Predicting optimal treatment outcomes using the Personalized Advantage Index for patients with persistent somatic symptoms	10.1080/10503307.2021.1916120	(Senger et al., 2022)	6C2	Bodily distress disorder	Y	Y	Unclear	Y	UNCLEAR	Y	Y	LOW	Y	Y	Y	LOW	Y	N	Unclear	Y	N	N	N	N	HIGH	HIGH
Mobile phone sensors and supervised machine learning to identify alcohol use events in young adults: implications for just-in-time adaptive interventions	10.1016/j.addbeh.2017.11.039	(Bae et al., 2018)	6C4	Disorders due to substance use	Unclear	Y	N	Unclear	HIGH	Y	Y	LOW	Y	Y	Y	LOW	N	Unclear	Unclear	Y	Y	Y	N	N	HIGH	HIGH
Oxytocin-induced changes in intrinsic network connectivity in cocaine use disorder: modulation by gender, childhood trauma, and years of use	10.3389/fpsyt.2019.00502	(Joseph et al., 2019)	6C4	Disorders due to substance use	Unclear	Unclear	Unclear	Unclear	HIGH	N	Y	HIGH	Y	Y	Y	LOW	Y	Y	Y	N	N	N	N	N	HIGH	HIGH
Oxytocin-induced changes in intrinsic network connectivity in cocaine use disorder: modulation by gender, childhood trauma, and years of use	10.3389/fpsyt.2019.00502	(Joseph et al., 2019)	6C4	Disorders due to substance use	Unclear	Unclear	Unclear	Unclear	HIGH	N	Y	HIGH	Y	Y	Y	LOW	Y	Y	Y	N	N	N	N	N	HIGH	HIGH
Gabapentin Enacarbil Extended-Release Versus Placebo: a Likely Responder Reanalysis of a Randomized Clinical Trial	10.1111/acer.14414	(Laska et al., 2020)	6C4	Disorders due to substance use	Y	N	N	Y	HIGH	Y	Y	LOW	Y	Y	N	LOW	Y	Y	Y	Y	N	N	N	N	HIGH	HIGH
Factors Associated with HIV Testing Among Participants from Substance Use Disorder Treatment Programs in the US: A Machine Learning Approach	10.1007/s10461-016-1628-y	(Pan et al., 2017)	6C4	Disorders due to substance use	Y	N	Y	Y	LOW	Unclear	Y	LOW	Y	Y	Y	LOW	Y	Y	Y	Y	N	N	Y	N	UNCLEAR	UNCLEAR
Individualized treatment response prediction of dialectical behavior therapy for borderline personality disorder using multimodal magnetic resonance imaging	10.1002/brb3.1384	(Schmitgen et al., 2019)	6D1	Personality disorders	N	N	Unclear	N	HIGH	Y	Unclear	LOW	Y	Y	Y	LOW	N	N	Y	N	Y	N	N	N	HIGH	HIGH
Developing a machine learning model to identify delirium risk in geriatric internal medicine inpatients	10.1007/s41999-021-00562-9	(Li et al., 2022)	6D7	Neurocognitive disorders	Y	Y	N	Y	HIGH	Y	Y	LOW	Unclear	Y	N	HIGH	Y	Unclear	Unclear	Y	Y	N	Y	Y	HIGH	HIGH
Quantifying cognitive resilience in Alzheimer's Disease: The Alzheimer's Disease Cognitive Resilience Score	10.1371/journal.pone.0241707	(Yao et al., 2020)	6D7	Neurocognitive disorders	Y	Y	Unclear	Y	UNCLEAR	Y	Y	LOW	Y	Y	N	LOW	Y	N	Unclear	Unclear	Unclear	N	N	N	HIGH	HIGH
Quad-phased data mining modeling for dementia diagnosis	10.1186/S12911-017-0451-3	(Bang et al., 2017)	6D8	Dementia	Y	Unclear	N	Y	HIGH	Unclear	Y	HIGH	Unclear	Unclear	Unclear	HIGH	Y	Unclear	Unclear	Y	N	N	Y	N	HIGH	HIGH
A novel ensemble-based machine learning algorithm to predict the conversion from mild cognitive impairment to Alzheimer's disease using socio-demographic characteristics, clinical information, and neuropsychological measures	10.3389/fneur.2019.00756	(Grassi et al., 2019)	6D8	Dementia	Y	Y	N	Y	HIGH	Y	Y	LOW	T	Y	Y	LOW	Y	Y	N	Unclear	Y	Y	Y	N	HIGH	HIGH
Predicting women with depressive symptoms postpartum with machine learning methods	10.1038/s41598-021-86368-y	(Andersson et al., 2021)	600	Mental or behavioural disorders associated with pregnancy, childbirth or the puerperium, without psychotic symptoms	Y	Y	N	Y	HIGH	Y	Y	LOW	Y	Y	Y	LOW	Y	Y	N	Y	Y	N	Y	N	HIGH	HIGH
Predicting Adherence to Internet-Delivered Psychotherapy for Symptoms of Depression and Anxiety After Myocardial Infarction: machine Learning Insights From the U-CARE Heart Randomized Controlled Trial	10.2196/10754	(Bremer et al., 2018)	6000000	Secondary mental or behavioural syndromes associated with disorders or diseases classified elsewhere	Y	Y	Y	N	HIGH	Y	Y	LOW	Y	Y	Y	LOW	Unclear	Unclear	Y	Y	N	N	Y	N	HIGH	HIGH
Personalized prediction of depression in patients with newly diagnosed Parkinson's disease: A prospective cohort study	10.1016/j.jad.2020.02.046	(Gu et al., 2020)	6000000	Secondary mental or behavioural syndromes associated with disorders or diseases classified elsewhere	Y	Y	N	Y	HIGH	Y	N	HIGH	Y	Y	N	LOW	Y	Y	Unclear	N	N	N	N	N	HIGH	HIGH
A Prediction Model for Cognitive Impairment Risk in Colorectal Cancer after Chemotherapy Treatment	10.1155/2021/6666453	(S.-P. Zhou et al., 2021)	6000000	Secondary mental or behavioural syndromes associated with disorders or diseases classified elsewhere	N	Y	Y	Y	HIGH	Y	Y	LOW	N	N	N	HIGH	Y	N	Y	Y	N	N	N	N	HIGH	HIGH
Somatic and sociodemographic predictors of depression outcome among depressed patients with coronary artery disease - A secondary analysis of the SPIRR-CAD study	10.1186/s12888-019-2026-6	(Vitinius et al., 2019)	6000000	Secondary mental or behavioural syndromes associated with disorders or diseases classified elsewhere	Y	N	Unclear	Y	HIGH	Y	N	LOW	Y	Y	Y	LOW	Y	N	Unclear	Y	N	N	Y	N	HIGH	HIGH
Bayesian Nonparametric Clustering of Patients with Advanced Cancer on Anxiety and Depression	10.1109/ICMLA.2017.00-83	(Y. Li et al., 2017)	6000000	Secondary mental or behavioural syndromes associated with disorders or diseases classified elsewhere	Y	N	N	Y	HIGH	Y	Y	LOW	Y	Y	N	LOW	Y	Y	N	Unclear	N	N	N	N	HIGH	HIGH
Predicting mental health problems in adolescence using machine learning techniques	10.1371/journal.pone.0230389	(Tate et al., 2020)	Inespecifico	Unspecified	Y	Y	Unclear	Y	UNCLEAR	Y	Unclear	UNCLEAR	Y	Y	N	LOW	Y	Y	N	Unclear	N	N	Y	N	HIGH	HIGH
Physical characteristics not psychological state or trait characteristics predict motion during resting state fMRI	10.1038/s41598-018-36699-0	(Ekhtiari et al., 2019)	6A7,6B0,6C4	Combination	Y	Y	Unclear	Y	LOW	Y	Y	LOW	Y	Y	Y	LOW	Y	Y	Unclear	Y	N	N	Y	N	HIGH	HIGH
Neurocognitive Graphs of First-Episode Schizophrenia and Major Depression Based on Cognitive Features	10.1007/s12264-017-0190-6	(Liang et al., 2018)	6A2,6A7	Combination	Y	Y	N	Y	LOW	Y	Y	LOW	Y	Y	N	LOW	Y	Y	Y	Y	N	N	N	N	UNCLEAR	UNCLEAR
Network Analysis of Behaviors in the Depression and Autism Realms: Inter-Relationships and Clinical Implications	10.1007/s10803-019-03914-4	(Montazeri et al., 2020)	6A0,6A7, 6B0	Combination	Unclear	Y	Y	Y	UNCLEAR	N	Y	HIGH	Y	Y	N	HIGH	N	Unclear	Y	Y	N	N	N	N	HIGH	HIGH
A signature-based machine learning model for distinguishing bipolar disorder and borderline personality disorder	10.1038/s41398-018-0334-0	(Perez Arribas et al., 2018)	6A6, 6D1	Combination	Y	Y	N	Y	UNCLEAR	Y	Y	LOW	Y	N	N	HIGH	Y	Y	N	Y	Y	N	N	N	HIGH	HIGH
A signature-based machine learning model for distinguishing bipolar disorder and borderline personality disorder	10.1038/s41398-018-0334-0	(Perez Arribas et al., 2018)	6A6, 6D1	Combination	Y	Y	N	Y	UNCLEAR	Y	Y	LOW	Unclear	N	N	HIGH	Y	Y	N	Y	Y	N	N	N	HIGH	HIGH
Traces of Trauma: A Multivariate Pattern Analysis of Childhood Trauma, Brain Structure, and Clinical Phenotypes	10.1016/j.biopsych.2020.05.020	(Popovic et al., 2020)	6A2,6A7	Combination	Y	Y	Unclear	Y	UNCLEAR	Unclear	Y	UNCLEAR	N	Y	N	HIGH	Y	Y	Unclear	Y	Unclear	Y	Y	N	HIGH	HIGH
Predeployment predictors of psychiatric disorder-symptoms and interpersonal violence during combat deployment	10.1002/da.22807	(Rosellini et al., 2018)	6A7,6B0	Combination	Y	Y	N	Y	HIGH	Y	Y	LOW	Y	Y	Y	LOW	Y	N	Unclear	Y	N	N	N	N	HIGH	HIGH
Perceptual insensitivity to the modulation of interoceptive signals in depression, anxiety, and substance use disorders	10.1038/s41598-021-81307-3	(Smith et al., 2021)	6A7,6B0,6C4	Combination	Y	Y	N	Y	HIGH	Y	Y	LOW	Y	N	Y	HIGH	Y	Y	N	Y	N	N	N	N	HIGH	HIGH
Use of machine learning in predicting clinical response to transcranial magnetic stimulation in comorbid posttraumatic stress disorder and major depression: A resting state electroencephalography study	10.1016/j.jad.2019.03.077	(Zandvakili et al., 2019)	6A7,6B4	Combination	N	N	Y	N	HIGH	Y	Y	LOW	Y	Y	Y	LOW	N	Unclear	Y	Y	Y	N	N	N	HIGH	HIGH
Use of machine learning in predicting clinical response to transcranial magnetic stimulation in comorbid posttraumatic stress disorder and major depression: A resting state electroencephalography study	10.1016/j.jad.2019.03.077	(Zandvakili et al., 2019)	6A7,6B4	Combination	Y	Y	N	N	HIGH	Y	Y	LOW	Y	Y	Y	LOW	N	Unclear	Y	Y	N	N	N	N	HIGH	HIGH
